# Supplementary material for: trumpet: transcriptome-guided quality assessment of m6A-seq data
Source: BMC Bioinformatics. 2018 Jul 13;19:260. doi: 10.1186/s12859-018-2266-3 (PMC6044007; doi:10.1186/s12859-018-2266-3)
Supplement: Supplementary file 1 — Source code of the trumpet R package. (ZIP 2229 kb) [file 12859_2018_2266_MOESM1_ESM.zip]

Archive with 43 entries (36 files):
- Trumpet-master/
- Trumpet-master/DESCRIPTION
- Trumpet-master/NAMESPACE
- Trumpet-master/R/
- Trumpet-master/R/ESES_enrich_DF.R
- Trumpet-master/R/ESES_evaluate.R
- Trumpet-master/R/Trumpet_report.R
- Trumpet-master/R/ctest_evluate.R
- Trumpet-master/R/get_readscount.R
- Trumpet-master/R/get_sampleid.R
- Trumpet-master/R/getmeanSD.R
- Trumpet-master/R/hcluster.R
- Trumpet-master/R/ms_relation.R
- Trumpet-master/R/multiplot.R
- Trumpet-master/R/normalize_sample.R
- Trumpet-master/R/read_distribute.R
- Trumpet-master/R/singleBAMreads.R
- Trumpet-master/R/stats_readscount.R
- Trumpet-master/R/trans_readsvector.R
- Trumpet-master/R/two_cond_ms.R
- Trumpet-master/R/unified_sample.R
- Trumpet-master/README.md
- Trumpet-master/inst/
- Trumpet-master/inst/doc/
- Trumpet-master/inst/doc/Trumpet-Overview.Rnw
- Trumpet-master/inst/doc/Trumpet-Overview.pdf
- Trumpet-master/inst/extdata/
- Trumpet-master/inst/extdata/IP1.bam
- Trumpet-master/inst/extdata/IP2.bam
- Trumpet-master/inst/extdata/IP3.bam
- Trumpet-master/inst/extdata/IP4.bam
- Trumpet-master/inst/extdata/Input1.bam
- Trumpet-master/inst/extdata/Input2.bam
- Trumpet-master/inst/extdata/Input3.bam
- Trumpet-master/inst/extdata/Trumpet_report.Rmd
- Trumpet-master/inst/extdata/experiment_data.Rdata
- Trumpet-master/inst/extdata/hg19toy.gtf
- Trumpet-master/inst/extdata/treated_IP1.bam
- Trumpet-master/inst/extdata/treated_Input1.bam
- Trumpet-master/man/
- Trumpet-master/man/Trumpet_report.Rd
- Trumpet-master/vignettes/
- Trumpet-master/vignettes/Trumpet-Overview.Rnw
