# Supplementary material for: trumpet: transcriptome-guided quality assessment of m6A-seq data
Source: BMC Bioinformatics. 2018 Jul 13;19:260. doi: 10.1186/s12859-018-2266-3 (PMC6044007; doi:10.1186/s12859-018-2266-3)
Supplement: Supplementary file 1 — Source code of the trumpet R package. (ZIP 2229 kb) [file 12859_2018_2266_MOESM1_ESM.zip › Trumpet-master/DESCRIPTION]

Package: Trumpet
Type: Package
Title: Transcriptome-guided quality assessment of m6A-seq data
Version: 0.3.6
Date: 2018-6-20
Author: Teng Zhang
Maintainer: Teng Zhang <tengzhagn156@126.com>
Description: The package is designed for the quality assessment of methylated RNA immunoprecipitation sequencing data.
License: GPL-2
VignetteBuilder: knitr
BuildVignettes: yes
Depends:  Guitar, ggplot2, reshape2, exomePeak, xtable, knitr, rmarkdown, graphics, stats, grid,
          GenomicFeatures, GenomicRanges, AnnotationDbi, GenomicAlignments,S4Vectors, scales
Suggests: BiocStyle
biocViews: Sequencing, SplicedAlignment, Alignment, DataImport,
    RNASeq,MethylSeq, QualityControl, Transcription, Coverage
NeedsCompilation: no
Packaged: 2018-6-20 22:30:05 UTC; bioinfo
RoxygenNote: 5.0.0
