# Supplementary material for: trumpet: transcriptome-guided quality assessment of m6A-seq data
Source: BMC Bioinformatics. 2018 Jul 13;19:260. doi: 10.1186/s12859-018-2266-3 (PMC6044007; doi:10.1186/s12859-018-2266-3)
Supplement: Supplementary file 1 — Source code of the trumpet R package. (ZIP 2229 kb) [file 12859_2018_2266_MOESM1_ESM.zip › Trumpet-master/NAMESPACE]

export(Trumpet_report)
import(Guitar)
import(ggplot2)
import(reshape2)
import(rmarkdown)
import(exomePeak)
import(knitr)
import(xtable)
importFrom("graphics", "plot")
importFrom("stats", "aggregate", "dist", "hclust", "quantile", "sd")
importFrom("grid", "grid.layout", "grid.newpage", "pushViewport", "viewport")
importFrom("S4Vectors", "fold", "mcols")
importFrom("GenomicFeatures", "cdsBy", "exonsBy", "fiveUTRsByTranscript", "intronsByTranscript", "threeUTRsByTranscript", "makeTxDbFromGFF", "makeTxDbFromUCSC")
importFrom("GenomicRanges", "countOverlaps")
importFrom("AnnotationDbi", "loadDb")
importFrom("GenomicAlignments", "readGAlignments")
