# Supplementary material for: trumpet: transcriptome-guided quality assessment of m6A-seq data
Source: BMC Bioinformatics. 2018 Jul 13;19:260. doi: 10.1186/s12859-018-2266-3 (PMC6044007; doi:10.1186/s12859-018-2266-3)
Supplement: Supplementary file 1 — Source code of the trumpet R package. (ZIP 2229 kb) [file 12859_2018_2266_MOESM1_ESM.zip › Trumpet-master/R/ctest_evluate.R]

.ct_unit_bam <- function(group, se, len, n) {
  
  m <- vector()
  group <- as.matrix(group)
  v <- rep(0, length(tr_ve <- .trans_readsvector(group[, 1], se, 
                                                 len, n)))
  for (i in seq_len(ncol(group))) {
    
    m <- .trans_readsvector(group[, i], se, len, n)
    v <- m + v
    
  }
  v <- round(v/ncol(group))
  v <- as.matrix(v)
  return(v)
}

.Ct_ev <- function(bam1, bam_name, bam2, maxfold, se, len, n) {
  if (ncol(bam1) > 1) {
    per <- vector(mode = "numeric", length = 0)
    percent <- vector(mode = "numeric", length = 0)
    for (i in seq_len(length(bam_name))) {
      bam <- .trans_readsvector(bam1[, i], se, len, n)
      total_IP <- sum(bam)
      total_Input <- sum(bam2)
      newbam <- bam + bam2
      lnb <- which(newbam>10)
      select_bam <- bam[lnb]
      select_bam2 <- bam2[lnb]
      
      for (i in seq_len(maxfold)) {
        Ctest <- ctest(select_bam, select_bam2, total_IP, total_Input, FOLD = i, 
                       minimal_counts_in_fdr = 10)
        cest <- as.data.frame(Ctest)
        ce <- cest[cest$log.fdr < log(0.05), ]
        per[i] <- length(ce$log.fdr)/length(cest$log.fdr)
      }
      percent <- cbind(percent, per)
      per <- vector(mode = "numeric", length = 0)
    }
    colnames(percent) <- bam_name
    percent <- as.data.frame(percent)
    fold <- seq_len(maxfold)
    com <- cbind(fold, percent)
    com <- as.data.frame(com)
    out <- list(com, percent)
    return(out)
  }
  
  if (ncol(bam1) == 1) {
    per <- vector(mode = "numeric", length = 0)
    percent <- vector(mode = "numeric", length = 0)
    for (i in seq_len(length(bam_name))) {
      bam <- .trans_readsvector(bam2[, i], se, len, n)
      total_IP <- sum(bam1)
      total_Input <- sum(bam)
      newbam <- bam1 + bam
      lnb <- which(newbam>10)
      select_bam1 <- bam1[lnb]
      select_bam <- bam[lnb]
      per <- vector(mode = "numeric", length = 0)
      for (i in seq_len(maxfold)) {
        Ctest <- ctest(select_bam1, select_bam, total_IP, total_Input, FOLD = i, 
                       minimal_counts_in_fdr = 10)
        cest <- as.data.frame(Ctest)
        ce <- cest[cest$log.fdr < log(0.05), ]
        per[i] <- length(ce$log.fdr)/length(cest$log.fdr)
      }
      percent <- cbind(percent, per)
      per <- vector(mode = "numeric", length = 0)
    }
    colnames(percent) <- bam_name
    percent <- as.data.frame(percent)
    fold <- seq_len(maxfold)
    com <- cbind(fold, percent)
    com <- as.data.frame(com)
    out <- list(com, percent)
    return(out)
  }
}


.ctest_evluate <- function(result, IP_BAM, Input_BAM, contrast_IP_BAM, 
                           contrast_Input_BAM, condition1, condition2) {
  s <- result[[1]]
  ind <- unique(s$pos)
  len <- length(ind)
  n <- nrow(s)
  se <- seq(1, n, len)
  sa <- s[, -(1:2)]
  sample_name <- .get.sampleid(IP_BAM, Input_BAM, contrast_IP_BAM, contrast_Input_BAM)
  if (length(sample_name) == 2) {
    IP_groupname <- sample_name[[1]]
    Input_groupname <- sample_name[[2]]
    reference_IP_groupname <- NULL
    reference_Input_groupname <- NULL
  }
  if (length(sample_name) == 4) {
    IP_groupname <- sample_name[[1]]
    Input_groupname <- sample_name[[2]]
    reference_IP_groupname <- sample_name[[3]]
    reference_Input_groupname <- sample_name[[4]]
  }
  
  if ((length(reference_IP_groupname) == 0) & (length(reference_Input_groupname) == 
                                               0)) {
    Group_IP <- sa[, seq_len(length(IP_groupname))]
    Group_IP <- as.matrix(Group_IP)
    Group_Input <- sa[, -(seq_len(length(IP_groupname)))]
    Group_Input <- as.matrix(Group_Input)
    Unit_Input <- .ct_unit_bam(Group_Input, se, len, n)
    Unit_IP <- .ct_unit_bam(Group_IP, se, len, n)
    ## IP
    out1 <- suppressWarnings(.Ct_ev(Group_IP, IP_groupname, Unit_Input, 
                                    maxfold = 10, se, len, n))
    com1 <- out1[[1]]
    percent1 <- out1[2]
    com1 <- melt(data = com1, id = "fold", measure.vars = c(2:(ncol(Group_IP) + 
                                                                 1)))
    ## Input
    out2 <- suppressWarnings(.Ct_ev(Unit_IP, Input_groupname, Group_Input, 
                                    maxfold = 10, se, len, n))
    com2 <- out2[[1]]
    percent2 <- out2[[2]]
    com2 <- melt(data = com2, id = "fold", measure.vars = c(2:(ncol(Group_Input) + 
                                                                 1)))
    com1 <- as.data.frame(com1)
    colnames(com1) <- c("fold","Sample","value")
    fold <- com1$fold
    value <- com1$value
    Sample <- com1$Sample
    c_p1 <- ggplot(data = com1, aes(x = fold, y = value, colour = Sample)) + 
      geom_point(aes(shape = Sample)) + 
      geom_line(size=1) + 
      theme(axis.title.x =element_text(size=12), axis.title.y=element_text(size=12),
            title = element_text(size = 12),
            plot.title = element_text(hjust = 0.5),
            legend.position = c(0.95,0.95),
            legend.justification = c(1,1),
            legend.key.height=unit(0.5,'cm'),
            legend.key.width=unit(0.25,'cm'),
            legend.text=element_text(size=10),
            legend.title=element_text(size=10))+
      labs(x="Foldchange", y ="Percentgae of Bins",title=paste("Enrichment signal under different foldchange\n with Unified Input within", condition1))
    
    com2 <- as.data.frame(com2)
    colnames(com2) <- c("fold","Sample","value")
    fold <- com2$fold
    value <- com2$value
    Sample <- com2$Sample
    c_p2 <- ggplot(data = com2, aes(x = fold, y = value, colour = Sample)) + 
      geom_point(aes(shape = Sample)) + 
      geom_line(size=1) + 
      theme(axis.title.x =element_text(size=12), axis.title.y=element_text(size=12),
            title = element_text(size = 12),
            plot.title = element_text(hjust = 0.5),
            legend.position = c(0.95,0.95),
            legend.justification = c(1,1),
            legend.key.height=unit(0.5,'cm'),
            legend.key.width=unit(0.25,'cm'),
            legend.text=element_text(size=10),
            legend.title=element_text(size=10))+
      labs(x="Foldchange", y ="Percentgae of Bins",title=paste("Enrichment signal under different foldchange\n with Unified IP within", condition1))
    
    .multiplot(c_p1, c_p2, cols = 1)
    
  } else if ((length(reference_IP_groupname) != 0) & (length(reference_Input_groupname) != 
                                                      0)) {
    group_IP <- sa[, (seq_len(length(IP_groupname)))]
    group_IP <- as.matrix(group_IP)
    Group_Input <- sa[, -(seq_len(length(IP_groupname)))]
    group_Input <- Group_Input[, -((length(Input_groupname) + 1):ncol(Group_Input))]
    group_Input <- as.matrix(group_Input)
    ref_group <- Group_Input[, -(seq_len(length(Input_groupname)))]
    ref_group_IP <- ref_group[, seq_len(length(reference_Input_groupname))]
    ref_group_IP <- as.matrix(ref_group_IP)
    ref_group_Input <- ref_group[, -(seq_len(length(reference_Input_groupname)))]
    ref_group_Input <- as.matrix(ref_group_Input)
    Unit_Input <- .ct_unit_bam(group_Input, se, len, n)
    Unit_IP <- .ct_unit_bam(group_IP, se, len, n)
    ref_unit_Input <- .ct_unit_bam(ref_group_Input, se, len, n)
    ref_unit_IP <- .ct_unit_bam(ref_group_IP, se, len, n)
    ## IP
    out1 <- suppressWarnings(.Ct_ev(group_IP, IP_groupname, Unit_Input, 
                                    maxfold = 10, se, len, n))
    com1 <- out1[[1]]
    percent1 <- out1[[2]]
    com <- melt(data = com1, id = "fold", measure.vars = c(2:(ncol(group_IP) + 
                                                                1)))
    ## Input
    out2 <- suppressWarnings(.Ct_ev(Unit_IP, Input_groupname, group_Input, 
                                    maxfold = 10, se, len, n))
    com2 <- out2[[1]]
    percent2 <- out2[[2]]
    com2 <- melt(data = com2, id = "fold", measure.vars = c(2:(ncol(group_Input) + 
                                                                 1)))
    ## refer_IP
    refer_out1 <- suppressWarnings(.Ct_ev(ref_group_IP, reference_IP_groupname, 
                                          ref_unit_Input, maxfold = 10, se, len, n))
    refer_com1 <- refer_out1[[1]]
    refer_percent1 <- refer_out1[[2]]
    refer_com1 <- melt(data = refer_com1, id = "fold", measure.vars = c(2:(ncol(ref_group_IP) + 
                                                                             1)))
    ## refer_Input
    refer_out2 <- suppressWarnings(.Ct_ev(ref_unit_IP, reference_Input_groupname, 
                                          ref_group_Input, maxfold = 10, se, len, n))
    refer_com2 <- refer_out2[[1]]
    refer_percent2 <- refer_out2[[2]]
    refer_com2 <- melt(data = refer_com2, id = "fold", measure.vars = c(2:(ncol(ref_group_Input) + 
                                                                             1)))
    
    com <- as.data.frame(com)
    colnames(com) <- c("fold","Sample","value")
    fold <- com$fold
    value <- com$value
    Sample <- com$Sample
    c_p1 <- ggplot(data = com, aes(x = fold, y = value, colour = Sample)) + 
      geom_point(aes(shape = Sample)) + 
      geom_line(size=1) + 
      theme(axis.title.x =element_text(size=9), axis.title.y=element_text(size=9),
            title = element_text(size = 9),
            plot.title = element_text(hjust = 0.5),
            legend.position = c(0.95,0.95),
            legend.justification = c(1,1),
            legend.key.height=unit(0.5,'cm'),
            legend.key.width=unit(0.25,'cm'),
            legend.text=element_text(size=9),
            legend.title=element_text(size=9))+
      labs(x="Fold Enrichment", y ="Percentgae of Bins",title=paste("Enrichment signal under different fold enrichment\n with Unified Input within", condition1))
    
    com2 <- as.data.frame(com2)
    colnames(com2) <- c("fold","Sample","value")
    fold <- com2$fold
    value <- com2$value
    Sample <- com2$Sample
    c_p2 <- ggplot(data = com2, aes(x = fold, y = value, colour = Sample)) + 
      geom_point(aes(shape = Sample)) + 
      geom_line(size=1) + 
      theme(axis.title.x =element_text(size=9), axis.title.y=element_text(size=9),
            title = element_text(size = 9),
            plot.title = element_text(hjust = 0.5),
            legend.position = c(0.95,0.95),
            legend.justification = c(1,1),
            legend.key.height=unit(0.5,'cm'),
            legend.key.width=unit(0.25,'cm'),
            legend.text=element_text(size=9),
            legend.title=element_text(size=9))+
      labs(x="Fold Enrichment", y ="Percentgae of Bins",title=paste("Enrichment signal under different fold enrichment\n with Unified IP within", condition1))
    
    
    refer_com1 <- as.data.frame(refer_com1)
    colnames(refer_com1) <- c("fold","Sample","value")
    fold <- refer_com1$fold
    value <- refer_com1$value
    Sample <- refer_com1$Sample
    refer_p1 <- ggplot(data = refer_com1, aes(x = fold, y = value, colour = Sample)) +
      geom_point(aes(shape =  Sample )) + 
      geom_line(size=1) + 
      theme(axis.title.x =element_text(size=9), axis.title.y=element_text(size=9),
            title = element_text(size = 9),
            plot.title = element_text(hjust = 0.5),
            legend.position = c(0.95,0.95),
            legend.justification = c(1,1),
            legend.key.height=unit(0.5,'cm'),
            legend.key.width=unit(0.25,'cm'),
            legend.text=element_text(size=9),
            legend.title=element_text(size=9))+
      labs(x="Fold Enrichment", y ="Percentgae of Bins",title=paste("Enrichment signal under different fold enrichment\n with Unified Refer_Input within", condition2))
    
    refer_com2 <- as.data.frame(refer_com2)
    colnames(refer_com2) <- c("fold","Sample","value")
    fold <- refer_com2$fold
    value <- refer_com2$value
    Sample <- refer_com2$Sample
    refer_p2 <- ggplot(refer_com2, aes(x = fold, y = value, colour = Sample)) + 
      geom_point(aes(shape = Sample)) +
      geom_line(size=1) + 
      theme(axis.title.x =element_text(size=9), axis.title.y=element_text(size=9),
            title = element_text(size = 9),
            plot.title = element_text(hjust = 0.5),
            legend.position = c(0.95,0.95),
            legend.justification = c(1,1),
            legend.key.height=unit(0.5,'cm'),
            legend.key.width=unit(0.25,'cm'),
            legend.text=element_text(size=9),
            legend.title=element_text(size=9))+
      labs(x="Fold Enrichment", y ="Percentgae of Bins",title=paste("Enrichment signal under different fold enrichment\n with Unified Refer_IP within", condition2))
    
    .multiplot(c_p1, c_p2, refer_p1, refer_p2, cols = 2)
  }
}
