# Supplementary material for: trumpet: transcriptome-guided quality assessment of m6A-seq data
Source: BMC Bioinformatics. 2018 Jul 13;19:260. doi: 10.1186/s12859-018-2266-3 (PMC6044007; doi:10.1186/s12859-018-2266-3)
Supplement: Supplementary file 1 — Source code of the trumpet R package. (ZIP 2229 kb) [file 12859_2018_2266_MOESM1_ESM.zip › Trumpet-master/R/get_readscount.R]

.get_readscount <- function(IP_BAM, Input_BAM, contrast_IP_BAM, contrast_Input_BAM, 
                            GENE_ANNO_GTF = NA, GENOME = NA, UCSC_TABLE_NAME = "knownGene", TXDB = NA, 
                            sample_size = NA) {
  
  # download the annotation
  if (suppressWarnings((!is.na(GENOME)) & (!is.na(UCSC_TABLE_NAME)) & 
                       is.na(TXDB) & is.na(GENE_ANNO_GTF))) {
    op <- options(warn = (-1))
    txdb = makeTxDbFromUCSC(genome = GENOME, tablename = UCSC_TABLE_NAME)
    options(op)
  }
  if (suppressWarnings(!is.na(GENE_ANNO_GTF) & is.na(TXDB))) {
    op <- options(warn = (-1))
    txdb <- makeTxDbFromGFF(GENE_ANNO_GTF, format = "gtf")
    options(op)
  }
  
  # use provided annotation data file
  if (suppressWarnings(!is.na(TXDB))) {
    txdb <- loadDb(TXDB)
  }
  gc <- makeGuitarCoordsFromTxDb(txdb, noBins = 20)
  gc_info <- mcols(gc)
  if ((length(contrast_IP_BAM) != 0) & ((length(contrast_Input_BAM) != 
                                         0))) {
    index <- c(IP_BAM, Input_BAM, contrast_IP_BAM, contrast_Input_BAM)
    index <- as.character(index)
  }
  if ((length(contrast_IP_BAM) == 0) & length(contrast_Input_BAM) == 
      0) {
    index <- c(IP_BAM, Input_BAM)
    index <- as.character(index)
  }
  file <- index
  sample_name <- .get.sampleid(IP_BAM, Input_BAM, contrast_IP_BAM, contrast_Input_BAM)
  sample_name <- unlist(sample_name)
  sample_name <- as.vector(sample_name)
  transform_table <- cbind(file, sample_name)
  transform_table <- as.data.frame(transform_table)
  colnames(transform_table) <- c("files", "sample ID")
  # get reads count
  result2 <- gc_info
  noFiles <- length(file)
  total_reads <- vector(length = noFiles)
  exon_reads <- vector(length = noFiles)
  intron_reads <- vector(length = noFiles)
  no_genic <- vector(length = noFiles)
  percent_exon <- vector(length = noFiles)
  percent_intron <- vector(length = noFiles)
  percent_nogenic <- vector(length = noFiles)
  UTR5_reads <- vector(length = noFiles)
  CDS_reads <- vector(length = noFiles)
  UTR3_reads <- vector(length = noFiles)
  percent_UTR5 <- vector(length = noFiles)
  percent_CDS <- vector(length = noFiles)
  percent_UTR3 <- vector(length = noFiles)
  if (is.na(sample_size)) {
    for (i in seq_len(noFiles)) {
      print(paste("working on the ", i, "-th bam file ...", sep = ""))
      bam <- readGAlignments(file[i])
      total_reads[i] <- paste0(round(length(bam)/10^6, 2), "M")
      bin_count <- countOverlaps(gc, bam)
      bin_count <- data.frame(bin_count)
      names(bin_count) <- sample_name[i]
      result2 <- data.frame(result2, bin_count)
      exon <- exonsBy(txdb, by = "tx")
      exon_count <- countOverlaps(bam, exon)
      exon_reads[i] <- paste0(round(sum(exon_count>0)/10^6, 2), 
                             "M")
      percent_exon[i] <- paste0(round((sum(exon_count>0)/(length(bam)))*100,2), "%")
      percent_exon[i] <- paste0("(", percent_exon[i], ")")
      
      intron <- intronsByTranscript(txdb)
      intron_count <- countOverlaps(bam, intron)
      intron_reads[i] <- paste0(round(sum(intron_count > 0)/10^6, 
                                     2), "M")
      percent_intron[i] <- paste0(round((sum(intron_count > 0)/(length(bam)))*100,2), "%")
      percent_intron[i] <- paste0("(", percent_intron[i], ")")
      
      no_genic[i] <- paste0(round((length(bam)-sum(exon_count>0)-sum(intron_count>0))/10^6,2), "M")
      percent_nogenic[i] <- paste0(round(((length(bam)-sum(exon_count>0)-sum(intron_count>0))/length(bam))*100,2), "%")
      percent_nogenic[i] <- paste0("(", percent_nogenic[i], ")")
      
      utr5 <- fiveUTRsByTranscript(txdb)
      utr5_count <- countOverlaps(bam, utr5)
      UTR5_reads[i] <- paste0(round(sum(utr5_count > 0)/10^6, 2), 
                             "M")
      cds <- cdsBy(txdb, by = "tx")
      cds_count <- countOverlaps(bam, cds)
      CDS_reads[i] <- paste0(round(sum(cds_count > 0)/10^6, 2), "M")
      utr3 <- threeUTRsByTranscript(txdb)
      utr3_count <- countOverlaps(bam, utr3)
      UTR3_reads[i] <- paste0(round(sum(utr3_count > 0)/10^6, 2), 
                             "M")
      sum_component <- sum(utr5_count > 0) + sum(cds_count > 0) + 
        sum(utr3_count > 0)
      percent_UTR5[i] <- paste0(round((sum(utr5_count > 0)/(sum_component)) * 
                                       100, 2), "%")
      percent_UTR5[i] <- paste0("(", percent_UTR5[i], ")")
      percent_CDS[i] <- paste0(round((sum(cds_count > 0)/(sum_component)) * 
                                      100, 2), "%")
      percent_CDS[i] <- paste0("(", percent_CDS[i], ")")
      percent_UTR3[i] <- paste0(round((100 - round((sum(utr5_count > 0)/(sum_component)) * 
                                              100, 2) - round((sum(cds_count > 0)/(sum_component)) * 
                                                                100, 2)),2), "%")
      percent_UTR3[i] <- paste0("(", percent_UTR3[i], ")")
    }
  }
  if (!is.na(sample_size)) {
    sample_size <- as.numeric(sample_size)
    for (i in seq_len(noFiles)) {
      print(paste("working on the ", i, "-th bam file ...", sep = ""))
      bam <- readGAlignments(file[i])
      noR <- length(bam)
      id <- sample.int(noR, size = sample_size, replace = TRUE)
      bam <- bam[id]
      total_reads[i] <- paste0(round(length(bam)/10^6, 2), "M")
      bin_count <- countOverlaps(gc, bam)
      bin_count <- data.frame(bin_count)
      names(bin_count) <- sample_name[i]
      result2 <- data.frame(result2, bin_count)
      exon <- exonsBy(txdb, by = "tx")
      exon_count <- countOverlaps(bam, exon)
      exon_reads[i] <- paste0(round(sum(exon_count > 0)/10^6, 2), 
                             "M")
      
      percent_exon[i] <- paste0(round((sum(exon_count>0)/(length(bam)))*100,2), "%")
      percent_exon[i] <- paste0("(", percent_exon[i], ")")
      
      intron <- intronsByTranscript(txdb)
      intron_count <- countOverlaps(bam, intron)
      intron_reads[i] <- paste0(round(sum(intron_count > 0)/10^6, 
                                      2), "M")
      percent_intron[i] <- paste0(round((sum(intron_count > 0)/(length(bam)))*100,2), "%")
      percent_intron[i] <- paste0("(", percent_intron[i], ")")
      
      no_genic[i] <- paste0(round((length(bam)-sum(exon_count>0)-sum(intron_count>0))/10^7,2), "M")
      percent_nogenic[i] <- paste0(round(((length(bam)-sum(exon_count>0)-sum(intron_count>0))/length(bam))*100,2), "%")
      percent_nogenic[i] <- paste0("(", percent_nogenic[i], ")")
      
      utr5 <- fiveUTRsByTranscript(txdb)
      utr5_count <- countOverlaps(bam, utr5)
      UTR5_reads[i] <- paste0(round(sum(utr5_count > 0)/10^6, 2), 
                             "M")
      cds <- cdsBy(txdb, by = "tx")
      cds_count <- countOverlaps(bam, cds)
      CDS_reads[i] <- paste0(round(sum(cds_count > 0)/10^6, 2), "M")
      utr3 <- threeUTRsByTranscript(txdb)
      utr3_count <- countOverlaps(bam, utr3)
      UTR3_reads[i] <- paste0(round(sum(utr3_count > 0)/10^6, 2), 
                             "M")
      sum_component <- sum(utr5_count > 0) + sum(cds_count > 0) + 
        sum(utr3_count > 0)
      percent_UTR5[i] <- paste0(round((sum(utr5_count > 0)/(sum_component)) * 
                                       100, 2), "%")
      percent_UTR5[i] <- paste0("(", percent_UTR5[i], ")")
      percent_CDS[i] <- paste0(round((sum(cds_count > 0)/(sum_component)) * 
                                      100, 2), "%")
      percent_CDS[i] <- paste0("(", percent_CDS[i], ")")
      percent_UTR3[i] <- paste0(round((100 - round((sum(utr5_count > 0)/(sum_component)) * 
                                                     100, 2) - round((sum(cds_count > 0)/(sum_component)) * 
                                                                       100, 2)),2), "%")
      percent_UTR3[i] <- paste0("(", percent_UTR3[i], ")")
    }
    
  }
  reads_exon <- paste(exon_reads, percent_exon)
  reads_intron <- paste(intron_reads, percent_intron)
  reads_nogenic <- paste(no_genic, percent_nogenic)
  reads_UTR5 <- paste(UTR5_reads, percent_UTR5)
  reads_CDS <- paste(CDS_reads, percent_CDS)
  reads_UTR3 <- paste(UTR3_reads, percent_UTR3)
  read_alignment_summary <- cbind(sample_name, total_reads,reads_exon, reads_intron, reads_nogenic, reads_UTR5, reads_CDS, reads_UTR3)
  read_alignment_summary <- as.data.frame(read_alignment_summary)
  colnames(read_alignment_summary) <- c("sample ID","total reads#", "exon reads", "intron reads", "no genic reads", "5'UTR reads", "CDS reads", "3'UTR reads")
  # remove DNA regions
  i <- which(result2$comp == "Front")  # remove front DNA
  result2 <- result2[-i, ]
  i <- which(result2$comp == "Back")  # remove tail DNA
  result <- result2[-i, ]
  t <- data.frame(result)
  t1 <- t[(t$category) == "mRNA", ]
  t2 <- t1[(t1$comp == "UTR5"), ]
  t3 <- t1[(t1$comp == "CDS"), ]
  t3$pos <- t3$pos + 1
  t4 <- t1[(t1$comp == "UTR3"), ]
  t4$pos <- t4$pos + 2
  t0 <- rbind(t2, t3, t4)
  s <- data.frame()
  s <- aggregate(cbind(t0[, 6]) ~ pos + txid, t0, mean)
  for (i in (length(t0) - noFiles + 2):length(t0)) {
    
    w <- aggregate(cbind(t0[, i]) ~ pos + txid, t0, mean)
    w <- w[, -(1:2)]
    s <- cbind(s, w)
  }
  s <- as.data.frame(s)
  colnames(s) <- c("pos", "txid", sample_name)
  read_result <- list(s, read_alignment_summary, transform_table)
  return(read_result)
}
