# Supplementary material for: trumpet: transcriptome-guided quality assessment of m6A-seq data
Source: BMC Bioinformatics. 2018 Jul 13;19:260. doi: 10.1186/s12859-018-2266-3 (PMC6044007; doi:10.1186/s12859-018-2266-3)
Supplement: Supplementary file 1 — Source code of the trumpet R package. (ZIP 2229 kb) [file 12859_2018_2266_MOESM1_ESM.zip › Trumpet-master/R/getmeanSD.R]

.getmeanSD <- function(matr) {
  Mean <- apply(matr, 1, mean)
  SD <- apply(matr, 1, sd)
  Input <- cbind(Mean, SD)
  Input <- as.data.frame(Input)
  z <- which(Input$Mean == 0)
  Input <- Input[-z, ]
  Mean <- log10(Input$Mean)
  SD <- log10(Input$SD)
  out <- list(Mean, SD)
  return(out)
}
