# Supplementary material for: trumpet: transcriptome-guided quality assessment of m6A-seq data
Source: BMC Bioinformatics. 2018 Jul 13;19:260. doi: 10.1186/s12859-018-2266-3 (PMC6044007; doi:10.1186/s12859-018-2266-3)
Supplement: Supplementary file 1 — Source code of the trumpet R package. (ZIP 2229 kb) [file 12859_2018_2266_MOESM1_ESM.zip › Trumpet-master/R/ms_relation.R]

.ms <- function(group1, group2, group1_name, group2_name, condition,se,ind,len,n) {
  IPa <- data.frame()
  ID <- vector()
  group1 <- as.matrix(group1)
  for (i in seq_len(ncol(group1))) {
    s1 <- .singleBAMreads(group1[, i], se, len, n)
    outa <- .getmeanSD(s1)
    Mean <- outa[[1]]
    SD <- outa[[2]]
    id <- rep(group1_name[i], length(SD))
    ID <- c(ID, id)
    id <- vector()
    IP <- cbind(Mean, SD)
    IPb <- IP
    IPa <- rbind(IPa, IPb)
    IP <- matrix()
  }
  v <- .unified_sample(group2,se,ind,len,n)
  outb <- .getmeanSD(v)
  Mean <- outb[[1]]
  SD <- outb[[2]]
  Input <- cbind(Mean, SD)
  Input <- as.data.frame(Input)
  Id <- rep(group2_name, length(Input$SD))
  ID <- c(ID, Id)
  com <- rbind(IPa, Input)
  com <- cbind(com, ID)
  com <- as.data.frame(com)
  cod <- rep(condition, length(com$ID))
  com <- cbind(com, cod)
  com <- as.data.frame(com)
  names(com) <- c("Mean", "SD", "ID", "Condition")
  return(com)
}


.ms_relation <- function(result, IP_BAM, Input_BAM, contrast_IP_BAM, contrast_Input_BAM, 
                         condition1, condition2) {
  s <- result[[1]]
  ind <- unique(s$pos)
  len <- length(ind)
  n <- nrow(s)
  se <- seq(1, n, len)
  sa <- s[, -(1:2)]
  sample_name <- .get.sampleid(IP_BAM, Input_BAM, contrast_IP_BAM, contrast_Input_BAM)
  if (length(sample_name) == 2) {
    IP_groupname <- sample_name[[1]]
    Input_groupname <- sample_name[[2]]
    reference_IP_groupname <- NULL
    reference_Input_groupname <- NULL
  }
  if (length(sample_name) == 4) {
    IP_groupname <- sample_name[[1]]
    Input_groupname <- sample_name[[2]]
    reference_IP_groupname <- sample_name[[3]]
    reference_Input_groupname <- sample_name[[4]]
  }
  
  if ((length(reference_IP_groupname) == 0) & (length(reference_Input_groupname) == 
                                               0)) {
    Group_IP <- sa[, (seq_len(length(IP_groupname)))]
    Group_Input <- sa[, -(seq_len(length(IP_groupname)))]
    coma <- .ms(Group_IP, Group_Input, IP_groupname, "Unified_Input", 
               paste(condition1, "condition"),se,ind,len,n)
    comb <- .ms(Group_Input, Group_IP, Input_groupname, "Unified_IP", 
               paste(condition1, "condition"),se,ind,len,n)
    coma <- as.data.frame(coma)
    colnames(coma) <- c("Mean","SD","Sample","Condition")
    Mean <- coma$Mean
    SD <- coma$SD
    Sample <- coma$Sample
    m_p1 <- ggplot(coma, aes(Mean, SD, colour = Sample)) + 
            facet_grid(~Condition) + 
            geom_smooth(aes(group = Sample), span = 0.5) + 
            geom_point(alpha = I(1/150), size = 0.2) + 
            theme(axis.title.x =element_text(size=12), axis.title.y=element_text(size=12),
                  title = element_text(size = 12),
                  plot.title = element_text(hjust = 0.5),
                  legend.key.height=unit(0.5,'cm'),
                  legend.key.width=unit(0.5,'cm'),
                  legend.text=element_text(size=10),
                  legend.title=element_text(size=10))+
      labs(x="log10(Mean)", y="log10(SD)", title = "Mean-SD relationship within IP samles compared Unified Input")
            
    comb <- as.data.frame(comb)
    colnames(comb) <- c("Mean","SD","Sample","Condition")
    Mean <- comb$Mean
    SD <- comb$SD
    Sample<- comb$Sample
    m_p2 <- ggplot(comb, aes(Mean, SD, colour = Sample)) + 
            facet_grid(~Condition) + 
            geom_smooth(aes(group = Sample), span = 0.5) + 
            geom_point(alpha = I(1/150), size = 0.2) + 
            theme(axis.title.x =element_text(size=12), axis.title.y=element_text(size=12),
                   title = element_text(size = 12),
                   plot.title = element_text(hjust = 0.5),
                   legend.key.height=unit(0.5,'cm'),
                   legend.key.width=unit(0.5,'cm'),
                   legend.text=element_text(size=10),
                   legend.title=element_text(size=10))+
      labs(x="log10(Mean)", y="log10(SD)", title = "Mean-SD relationship within Input samles compared Unified IP")
            
    .multiplot(m_p1, m_p2, cols = 1)
    
  } else if ((length(reference_IP_groupname) != 0) & (length(reference_Input_groupname) != 
                                                      0)) {
    group_IP <- sa[, (seq_len(length(IP_groupname)))]
    group_IP <- as.matrix(group_IP)
    Group_Input <- sa[, -(seq_len(length(IP_groupname)))]
    group_Input <- Group_Input[, -((length(Input_groupname) + 1):ncol(Group_Input))]
    group_Input <- as.matrix(group_Input)
    ref_group <- Group_Input[, -(seq_len(length(Input_groupname)))]
    ref_group_IP <- ref_group[, seq_len(length(reference_IP_groupname))]
    ref_group_IP <- as.matrix(ref_group_IP)
    ref_group_Input <- ref_group[, -(seq_len(length(reference_IP_groupname)))]
    ref_group_Input <- as.matrix(ref_group_Input)
    com1 <- .ms(group_IP, group_Input, IP_groupname, "Unified_Input", 
               paste(condition1, "condition"),se,ind,len,n)
    com2 <- .ms(ref_group_IP, ref_group_Input, reference_IP_groupname, 
               "Unified_Input", paste(condition2, "condition"),se,ind,len,n)
    coma <- rbind(com1, com2)
    coma <- as.data.frame(coma)
    com3 <- .ms(group_Input, group_IP, Input_groupname, "Unified_IP", 
               paste(condition1, "condition"),se,ind,len,n)
    com4 <- .ms(ref_group_Input, ref_group_IP, reference_Input_groupname, 
               "Unified_IP", paste(condition2, "condition"),se,ind,len,n)
    
    comb <- rbind(com3, com4)
    comb <- as.data.frame(comb)
    
    colnames(coma) <- c("Mean","SD","Sample","Condition")
    Mean <- coma$Mean
    SD <- coma$SD
    Sample <- coma$Sample
    m_p1 <- ggplot(coma, aes(Mean, SD, colour = Sample))+ 
            geom_smooth(aes(group = Sample), span = 0.5) +
            facet_grid(~Condition) + 
            geom_smooth(aes(group = Sample), span = 0.5) + 
            geom_point(alpha = I(1/150), size = 0.2) + 
            theme(axis.title.x =element_text(size=9), axis.title.y=element_text(size=9),
                  title = element_text(size = 9),
                  plot.title = element_text(hjust = 0.5),
                  legend.key.height=unit(0.5,'cm'),
                  legend.key.width=unit(0.5,'cm'),
                  legend.text=element_text(size=9),
                  legend.title=element_text(size=9))+
          labs(x="log10(Mean)", y="log10(SD)", title = "Mean-SD relationship within IP samles compared Unified Input")
      
    colnames(comb) <- c("Mean","SD","Sample","Condition")
    Mean <- comb$Mean
    SD <- comb$SD
    Sample <- comb$Sample
    m_p2 <- ggplot(comb, aes(Mean, SD, colour = Sample)) + 
            facet_grid(~Condition) + 
            geom_smooth(aes(group = Sample), span = 0.5) + 
            geom_point(alpha = I(1/150), size = 0.2) +
            theme(axis.title.x =element_text(size=9), axis.title.y=element_text(size=9),
                  title = element_text(size = 9),
                  plot.title = element_text(hjust = 0.5),
                  legend.key.height=unit(0.5,'cm'),
                  legend.key.width=unit(0.5,'cm'),
                  legend.text=element_text(size=9),
                  legend.title=element_text(size=9))+
      labs(x="log10(Mean)", y="log10(SD)", title = "Mean-SD relationship within Input samles compared Unified IP")
    .multiplot(m_p1, m_p2, cols = 2)
  }
}
