# Supplementary material for: trumpet: transcriptome-guided quality assessment of m6A-seq data
Source: BMC Bioinformatics. 2018 Jul 13;19:260. doi: 10.1186/s12859-018-2266-3 (PMC6044007; doi:10.1186/s12859-018-2266-3)
Supplement: Supplementary file 1 — Source code of the trumpet R package. (ZIP 2229 kb) [file 12859_2018_2266_MOESM1_ESM.zip › Trumpet-master/R/singleBAMreads.R]

.singleBAMreads <- function(bam, se, len, n) {
  w <- vector(mode = "numeric", length = 0)
  for (i in seq_len(len)) {
    se <- seq(i, n, len)
    w <- cbind(w, bam[se])
  }
  return(w)
}
