# Supplementary material for: trumpet: transcriptome-guided quality assessment of m6A-seq data
Source: BMC Bioinformatics. 2018 Jul 13;19:260. doi: 10.1186/s12859-018-2266-3 (PMC6044007; doi:10.1186/s12859-018-2266-3)
Supplement: Supplementary file 1 — Source code of the trumpet R package. (ZIP 2229 kb) [file 12859_2018_2266_MOESM1_ESM.zip › Trumpet-master/R/unified_sample.R]

.unified_sample<-function(group,se,ind,len,n)
{
  m<-matrix(nrow = length(se),ncol = length(ind))
  v<-matrix(data=0,nrow=length(se),ncol = length(ind))
  group<-as.matrix(group)
  for(i in seq_len(ncol(group))){
    m<-.singleBAMreads(group[,i],se,len,n)
    v<-m+v
  }
  v<-v/length(ncol(group))  
  return(v)
}
