# Supplementary material for: trumpet: transcriptome-guided quality assessment of m6A-seq data
Source: BMC Bioinformatics. 2018 Jul 13;19:260. doi: 10.1186/s12859-018-2266-3 (PMC6044007; doi:10.1186/s12859-018-2266-3)
Supplement: Supplementary file 1 — Source code of the trumpet R package. (ZIP 2229 kb) [file 12859_2018_2266_MOESM1_ESM.zip › Trumpet-master/README.md]

# Trumpet: an R package for transcriptome-guided quality assessment of m6A-seq data
Motivation: Methylated RNA immunoprecipitation sequencing (m6A-seq or MeRIP-seq) has been extensively used for profiling transcriptome-wide distribution of RNA N6-MethylAdenosine methylation. However, due to the intrinsic properties of RNA molecule and the intricate procedures of this technique, m6A-seq data often suffers from various flaws. A convenient and comprehensive tool is solely needed to assess the quality of m6A-seq data to ensure it is suitable for subsequent analysis.

Results: From a technical perspective, m6A-seq can be considered as a marriage of ChIP-seq and RNA-seq; hence, by effectively combing the data quality assessment metrics of the two techniques, we developed the Trumpet R package for evaluation of m6A-seq data quality. Trumpet package takes the aligned BAM files from m6A-seq data together with transcriptome information as inputs to generate a quality assessment report in HTML format.

# Installation Instructions
The Trumpet package can be installed by the following R commands:
> devtools::install_github("skyhorsetomoon/Trumpet")
> 
> library(Trumpet)

# Usage Example
The following command code will show how to use this package and generate the assessment report in HTML format.


## Input the samples to be evaluated in BAM files and generate the assessment report directly.

### Collect the path of all the aligned MeRIP-seq data files in BAM format.
> f1 <- system.file("extdata", "IP1.bam", package="Trumpet")

> f2 <- system.file("extdata", "IP2.bam", package="Trumpet")

> f3 <- system.file("extdata", "IP3.bam", package="Trumpet")
> 
> f4 <- system.file("extdata", "IP4.bam", package="Trumpet")
> 
> f5 <- system.file("extdata", "Input1.bam", package="Trumpet")
> 
> f6 <- system.file("extdata", "Input2.bam", package="Trumpet")
> 
> f7 <- system.file("extdata", "Input3.bam", package="Trumpet")
> 
> f8 <- system.file("extdata", "treated_IP1.bam", package="Trumpet")
> 
> f9 <- system.file("extdata", "treated_Input1.bam", package="Trumpet")
> 
> ip\_bam <- c(f1,f2,f3,f4)
> 
> input\_bam <- c(f5,f6,f7)
> 
> contrast\_ip\_bam <- c(f8)
> 
> contrast\_input\_bam <- c(f9)

#### We use GTF file in the following example.
> gtf <- system.file("extdata", "hg19toy.gtf", package="Trumpet")

### We can call the main function to generate the assessment report under current working directory. 

> trumpet\_report <- Trumpet_report(IP_BAM = ip_bam,
>                                   Input\_BAM = input\_bam,
>                                   contrast\_IP_BAM = contrast\_ip\_bam,
>                                   contrast\_Input\_BAM = contrast\_input\_bam,
>                                   condition1 = "untreated",
>                                   condition2 = "treat,
>                                   GENE\_ANNO\_GTF = gtf)

### It can be opened with a web browser or with the following R command.                        
> browseURL("Trumpet_report.html")
