# Supplementary material for: trumpet: transcriptome-guided quality assessment of m6A-seq data
Source: BMC Bioinformatics. 2018 Jul 13;19:260. doi: 10.1186/s12859-018-2266-3 (PMC6044007; doi:10.1186/s12859-018-2266-3)
Supplement: Supplementary file 1 — Source code of the trumpet R package. (ZIP 2229 kb) [file 12859_2018_2266_MOESM1_ESM.zip › Trumpet-master/inst/doc/Trumpet-Overview.Rnw]

%\VignetteIndexEntry{Sample Trumpet workflow}
%\VignetteKeywords{Trumpet,visualization,RNA methylation sequencing data, quality assessment}
%\VignettePackage{Trumpet}
\documentclass[]{article}

\usepackage{times}
\usepackage{hyperref}

\newcommand{\Rfunction}[1]{{\texttt{#1}}}
\newcommand{\Robject}[1]{{\texttt{#1}}}
\newcommand{\Rpackage}[1]{{\textit{#1}}}
\newcommand{\Rmethod}[1]{{\texttt{#1}}}
\newcommand{\Rfunarg}[1]{{\texttt{#1}}}
\newcommand{\Rclass}[1]{{\textit{#1}}}
\newcommand{\Rcode}[1]{{\texttt{#1}}}

\newcommand{\software}[1]{\textsf{#1}}
\newcommand{\R}{\software{R}}
\newcommand{\bam}{\texttt{BAM}}


\title{An Introduction to \Rpackage{Trumpet} Package}
\author{Teng Zhang <tengzhagn156@126.com>}
\date{Modified: 2 April, 2017. Compiled: \today}

\begin{document}
\SweaveOpts{concordance=TRUE}

\maketitle

<<options,echo=FALSE>>=
options(width=60)
@ 


\section{Quick Start with Trumpet}
Trumpet stands for \underline{\textbf{tr}}anscriptome-guided q\underline{\textbf{u}}ality assessment of \underline{\textbf{m}}ethylated RNA immunopreci\underline{\textbf{p}}itation sequencing da\underline{\textbf{t}}a. Trumpet is designed for the quality assessment of methylated RNA immunoprecipitation sequencing data.

The Trumpet package takes the aligned BAM files from m6A-seq data together with the annotation information as the input to generate a quality assessment report in HTML format, which covers a number of metrics that are relevant to the quality of m6A-seq data. The following R scripts show how to use this package to generate the assessment report.


<<Input the BAM files,eval=FALSE,echo=TRUE>>=
library(Trumpet)

# Input the path of all the aligned MeRIP-seq data files in BAM format.

f1 <- system.file("extdata", "IP1.bam", package="Trumpet")

f2 <- system.file("extdata", "IP2.bam", package="Trumpet")

f3 <- system.file("extdata", "IP3.bam", package="Trumpet")

f4 <- system.file("extdata", "IP4.bam", package="Trumpet")

f5 <- system.file("extdata", "Input1.bam", package="Trumpet")

f6 <- system.file("extdata", "Input2.bam", package="Trumpet")

f7 <- system.file("extdata", "Input3.bam", package="Trumpet")

f8 <- system.file("extdata", "treated_IP1.bam", package="Trumpet")

f9 <- system.file("extdata", "treated_Input1.bam", package="Trumpet")

ip_bam <- c(f1,f2,f3,f4)

input_bam <- c(f5,f6,f7)

ip_bam_treated <- c(f8)

input_bam_treated <- c(f9)
@ 


We then need to provide the transcriptome annotation with a \texttt{GTF}, a \texttt{TXDB} object, or let the package download this information from UCSC automatically.
<<Give the annotation files,eval=FALSE,echo=TRUE>>=
# We use GTF file as the transcriptome annotation information in the following example.

gtf <- system.file("extdata", "hg19toy.gtf", package="Trumpet")
@ 


After input the MeRIP-seq data and annotation inforamtion file, we can call the main function to generate the assessment report in HTML format. 

<<Generate the assessment report ,eval=FALSE,echo=TRUE>>=

trumpet_report <- Trumpet_report(IP_BAM = ip_bam,
                                   Input_BAM = input_bam,
                                   contrast_IP_BAM = contrast_ip_bam,
                                   contrast_Input_BAM = contrast_input_bam,
                                   condition1 = "untreated",
                                   condition2 = "treated",
                                   GENE_ANNO_GTF = gtf)

# An HTML report will be generated under the current working directory.
# And it can be opened with a web browser or with the following R command.  

browseURL("Trumpet_report.html")
@ 


\section{Session Information} 
<<label=session,eval=TRUE>>=
sessionInfo()
@

\end{document}
