# Supplementary material for: trumpet: transcriptome-guided quality assessment of m6A-seq data
Source: BMC Bioinformatics. 2018 Jul 13;19:260. doi: 10.1186/s12859-018-2266-3 (PMC6044007; doi:10.1186/s12859-018-2266-3)
Supplement: Supplementary file 1 — Source code of the trumpet R package. (ZIP 2229 kb) [file 12859_2018_2266_MOESM1_ESM.zip › Trumpet-master/inst/extdata/hg19toy.gtf]

chr7	hg19_knownGene	stop_codon	150642453	150642455	0.000000	-	.	gene_id "uc003wic.3"; transcript_id "uc003wic.3";
chr7	hg19_knownGene	CDS	150642456	150642602	0.000000	-	0	gene_id "uc003wic.3"; transcript_id "uc003wic.3";
chr7	hg19_knownGene	exon	150642044	150642602	0.000000	-	.	gene_id "uc003wic.3"; transcript_id "uc003wic.3";
chr7	hg19_knownGene	CDS	150643965	150644142	0.000000	-	1	gene_id "uc003wic.3"; transcript_id "uc003wic.3";
chr7	hg19_knownGene	exon	150643965	150644142	0.000000	-	.	gene_id "uc003wic.3"; transcript_id "uc003wic.3";
chr7	hg19_knownGene	CDS	150644416	150644602	0.000000	-	2	gene_id "uc003wic.3"; transcript_id "uc003wic.3";
chr7	hg19_knownGene	exon	150644416	150644602	0.000000	-	.	gene_id "uc003wic.3"; transcript_id "uc003wic.3";
chr7	hg19_knownGene	CDS	150644694	150644966	0.000000	-	2	gene_id "uc003wic.3"; transcript_id "uc003wic.3";
chr7	hg19_knownGene	exon	150644694	150644966	0.000000	-	.	gene_id "uc003wic.3"; transcript_id "uc003wic.3";
chr7	hg19_knownGene	CDS	150645532	150645631	0.000000	-	0	gene_id "uc003wic.3"; transcript_id "uc003wic.3";
chr7	hg19_knownGene	exon	150645532	150645631	0.000000	-	.	gene_id "uc003wic.3"; transcript_id "uc003wic.3";
chr7	hg19_knownGene	CDS	150645944	150646137	0.000000	-	2	gene_id "uc003wic.3"; transcript_id "uc003wic.3";
chr7	hg19_knownGene	exon	150645944	150646137	0.000000	-	.	gene_id "uc003wic.3"; transcript_id "uc003wic.3";
chr7	hg19_knownGene	CDS	150647256	150647508	0.000000	-	0	gene_id "uc003wic.3"; transcript_id "uc003wic.3";
chr7	hg19_knownGene	exon	150647256	150647508	0.000000	-	.	gene_id "uc003wic.3"; transcript_id "uc003wic.3";
chr7	hg19_knownGene	CDS	150648009	150648208	0.000000	-	2	gene_id "uc003wic.3"; transcript_id "uc003wic.3";
chr7	hg19_knownGene	exon	150648009	150648208	0.000000	-	.	gene_id "uc003wic.3"; transcript_id "uc003wic.3";
chr7	hg19_knownGene	CDS	150648536	150648923	0.000000	-	0	gene_id "uc003wic.3"; transcript_id "uc003wic.3";
chr7	hg19_knownGene	exon	150648536	150648923	0.000000	-	.	gene_id "uc003wic.3"; transcript_id "uc003wic.3";
chr7	hg19_knownGene	CDS	150649513	150649941	0.000000	-	0	gene_id "uc003wic.3"; transcript_id "uc003wic.3";
chr7	hg19_knownGene	exon	150649513	150649941	0.000000	-	.	gene_id "uc003wic.3"; transcript_id "uc003wic.3";
chr7	hg19_knownGene	CDS	150654379	150654590	0.000000	-	2	gene_id "uc003wic.3"; transcript_id "uc003wic.3";
chr7	hg19_knownGene	exon	150654379	150654590	0.000000	-	.	gene_id "uc003wic.3"; transcript_id "uc003wic.3";
chr7	hg19_knownGene	CDS	150655147	150655590	0.000000	-	2	gene_id "uc003wic.3"; transcript_id "uc003wic.3";
chr7	hg19_knownGene	exon	150655147	150655590	0.000000	-	.	gene_id "uc003wic.3"; transcript_id "uc003wic.3";
chr7	hg19_knownGene	CDS	150656660	150656824	0.000000	-	2	gene_id "uc003wic.3"; transcript_id "uc003wic.3";
chr7	hg19_knownGene	exon	150656660	150656824	0.000000	-	.	gene_id "uc003wic.3"; transcript_id "uc003wic.3";
chr7	hg19_knownGene	CDS	150671799	150672029	0.000000	-	2	gene_id "uc003wic.3"; transcript_id "uc003wic.3";
chr7	hg19_knownGene	exon	150671799	150672029	0.000000	-	.	gene_id "uc003wic.3"; transcript_id "uc003wic.3";
chr7	hg19_knownGene	CDS	150674926	150675001	0.000000	-	0	gene_id "uc003wic.3"; transcript_id "uc003wic.3";
chr7	hg19_knownGene	start_codon	150674999	150675001	0.000000	-	.	gene_id "uc003wic.3"; transcript_id "uc003wic.3";
chr7	hg19_knownGene	exon	150674926	150675402	0.000000	-	.	gene_id "uc003wic.3"; transcript_id "uc003wic.3";
chr7	hg19_knownGene	stop_codon	150646987	150646989	0.000000	-	.	gene_id "uc003wie.3"; transcript_id "uc003wie.3";
chr7	hg19_knownGene	CDS	150646990	150647508	0.000000	-	0	gene_id "uc003wie.3"; transcript_id "uc003wie.3";
chr7	hg19_knownGene	exon	150646516	150647508	0.000000	-	.	gene_id "uc003wie.3"; transcript_id "uc003wie.3";
chr7	hg19_knownGene	CDS	150648009	150648208	0.000000	-	2	gene_id "uc003wie.3"; transcript_id "uc003wie.3";
chr7	hg19_knownGene	exon	150648009	150648208	0.000000	-	.	gene_id "uc003wie.3"; transcript_id "uc003wie.3";
chr7	hg19_knownGene	CDS	150648536	150648923	0.000000	-	0	gene_id "uc003wie.3"; transcript_id "uc003wie.3";
chr7	hg19_knownGene	exon	150648536	150648923	0.000000	-	.	gene_id "uc003wie.3"; transcript_id "uc003wie.3";
chr7	hg19_knownGene	CDS	150649513	150649941	0.000000	-	0	gene_id "uc003wie.3"; transcript_id "uc003wie.3";
chr7	hg19_knownGene	exon	150649513	150649941	0.000000	-	.	gene_id "uc003wie.3"; transcript_id "uc003wie.3";
chr7	hg19_knownGene	CDS	150654379	150654590	0.000000	-	2	gene_id "uc003wie.3"; transcript_id "uc003wie.3";
chr7	hg19_knownGene	exon	150654379	150654590	0.000000	-	.	gene_id "uc003wie.3"; transcript_id "uc003wie.3";
chr7	hg19_knownGene	CDS	150655147	150655590	0.000000	-	2	gene_id "uc003wie.3"; transcript_id "uc003wie.3";
chr7	hg19_knownGene	exon	150655147	150655590	0.000000	-	.	gene_id "uc003wie.3"; transcript_id "uc003wie.3";
chr7	hg19_knownGene	CDS	150656660	150656824	0.000000	-	2	gene_id "uc003wie.3"; transcript_id "uc003wie.3";
chr7	hg19_knownGene	exon	150656660	150656824	0.000000	-	.	gene_id "uc003wie.3"; transcript_id "uc003wie.3";
chr7	hg19_knownGene	CDS	150671799	150672029	0.000000	-	2	gene_id "uc003wie.3"; transcript_id "uc003wie.3";
chr7	hg19_knownGene	exon	150671799	150672029	0.000000	-	.	gene_id "uc003wie.3"; transcript_id "uc003wie.3";
chr7	hg19_knownGene	CDS	150674926	150675001	0.000000	-	0	gene_id "uc003wie.3"; transcript_id "uc003wie.3";
chr7	hg19_knownGene	start_codon	150674999	150675001	0.000000	-	.	gene_id "uc003wie.3"; transcript_id "uc003wie.3";
chr7	hg19_knownGene	exon	150674926	150675402	0.000000	-	.	gene_id "uc003wie.3"; transcript_id "uc003wie.3";
chr7	hg19_knownGene	exon	150688144	150688388	0.000000	+	.	gene_id "uc003wif.3"; transcript_id "uc003wif.3";
chr7	hg19_knownGene	start_codon	150690892	150690894	0.000000	+	.	gene_id "uc003wif.3"; transcript_id "uc003wif.3";
chr7	hg19_knownGene	CDS	150690892	150691049	0.000000	+	0	gene_id "uc003wif.3"; transcript_id "uc003wif.3";
chr7	hg19_knownGene	exon	150690841	150691049	0.000000	+	.	gene_id "uc003wif.3"; transcript_id "uc003wif.3";
chr7	hg19_knownGene	CDS	150692291	150692402	0.000000	+	1	gene_id "uc003wif.3"; transcript_id "uc003wif.3";
chr7	hg19_knownGene	exon	150692291	150692402	0.000000	+	.	gene_id "uc003wif.3"; transcript_id "uc003wif.3";
chr7	hg19_knownGene	CDS	150693492	150693640	0.000000	+	0	gene_id "uc003wif.3"; transcript_id "uc003wif.3";
chr7	hg19_knownGene	exon	150693492	150693640	0.000000	+	.	gene_id "uc003wif.3"; transcript_id "uc003wif.3";
chr7	hg19_knownGene	CDS	150693851	150694013	0.000000	+	1	gene_id "uc003wif.3"; transcript_id "uc003wif.3";
chr7	hg19_knownGene	exon	150693851	150694013	0.000000	+	.	gene_id "uc003wif.3"; transcript_id "uc003wif.3";
chr7	hg19_knownGene	CDS	150695445	150695536	0.000000	+	0	gene_id "uc003wif.3"; transcript_id "uc003wif.3";
chr7	hg19_knownGene	exon	150695445	150695536	0.000000	+	.	gene_id "uc003wif.3"; transcript_id "uc003wif.3";
chr7	hg19_knownGene	CDS	150695627	150695768	0.000000	+	1	gene_id "uc003wif.3"; transcript_id "uc003wif.3";
chr7	hg19_knownGene	exon	150695627	150695768	0.000000	+	.	gene_id "uc003wif.3"; transcript_id "uc003wif.3";
chr7	hg19_knownGene	CDS	150696034	150696173	0.000000	+	0	gene_id "uc003wif.3"; transcript_id "uc003wif.3";
chr7	hg19_knownGene	exon	150696034	150696173	0.000000	+	.	gene_id "uc003wif.3"; transcript_id "uc003wif.3";
chr7	hg19_knownGene	CDS	150696278	150696452	0.000000	+	1	gene_id "uc003wif.3"; transcript_id "uc003wif.3";
chr7	hg19_knownGene	exon	150696278	150696452	0.000000	+	.	gene_id "uc003wif.3"; transcript_id "uc003wif.3";
chr7	hg19_knownGene	CDS	150697586	150697687	0.000000	+	0	gene_id "uc003wif.3"; transcript_id "uc003wif.3";
chr7	hg19_knownGene	exon	150697586	150697687	0.000000	+	.	gene_id "uc003wif.3"; transcript_id "uc003wif.3";
chr7	hg19_knownGene	CDS	150698319	150698513	0.000000	+	0	gene_id "uc003wif.3"; transcript_id "uc003wif.3";
chr7	hg19_knownGene	exon	150698319	150698513	0.000000	+	.	gene_id "uc003wif.3"; transcript_id "uc003wif.3";
chr7	hg19_knownGene	CDS	150698632	150698705	0.000000	+	0	gene_id "uc003wif.3"; transcript_id "uc003wif.3";
chr7	hg19_knownGene	exon	150698632	150698705	0.000000	+	.	gene_id "uc003wif.3"; transcript_id "uc003wif.3";
chr7	hg19_knownGene	CDS	150698909	150699053	0.000000	+	1	gene_id "uc003wif.3"; transcript_id "uc003wif.3";
chr7	hg19_knownGene	exon	150698909	150699053	0.000000	+	.	gene_id "uc003wif.3"; transcript_id "uc003wif.3";
chr7	hg19_knownGene	CDS	150699288	150699392	0.000000	+	0	gene_id "uc003wif.3"; transcript_id "uc003wif.3";
chr7	hg19_knownGene	exon	150699288	150699392	0.000000	+	.	gene_id "uc003wif.3"; transcript_id "uc003wif.3";
chr7	hg19_knownGene	CDS	150703515	150703582	0.000000	+	0	gene_id "uc003wif.3"; transcript_id "uc003wif.3";
chr7	hg19_knownGene	exon	150703515	150703582	0.000000	+	.	gene_id "uc003wif.3"; transcript_id "uc003wif.3";
chr7	hg19_knownGene	CDS	150703977	150704093	0.000000	+	1	gene_id "uc003wif.3"; transcript_id "uc003wif.3";
chr7	hg19_knownGene	exon	150703977	150704093	0.000000	+	.	gene_id "uc003wif.3"; transcript_id "uc003wif.3";
chr7	hg19_knownGene	CDS	150704190	150704364	0.000000	+	1	gene_id "uc003wif.3"; transcript_id "uc003wif.3";
chr7	hg19_knownGene	exon	150704190	150704364	0.000000	+	.	gene_id "uc003wif.3"; transcript_id "uc003wif.3";
chr7	hg19_knownGene	CDS	150706018	150706150	0.000000	+	0	gene_id "uc003wif.3"; transcript_id "uc003wif.3";
chr7	hg19_knownGene	exon	150706018	150706150	0.000000	+	.	gene_id "uc003wif.3"; transcript_id "uc003wif.3";
chr7	hg19_knownGene	CDS	150706277	150706355	0.000000	+	2	gene_id "uc003wif.3"; transcript_id "uc003wif.3";
chr7	hg19_knownGene	exon	150706277	150706355	0.000000	+	.	gene_id "uc003wif.3"; transcript_id "uc003wif.3";
chr7	hg19_knownGene	CDS	150706486	150706673	0.000000	+	1	gene_id "uc003wif.3"; transcript_id "uc003wif.3";
chr7	hg19_knownGene	exon	150706486	150706673	0.000000	+	.	gene_id "uc003wif.3"; transcript_id "uc003wif.3";
chr7	hg19_knownGene	CDS	150707203	150707375	0.000000	+	2	gene_id "uc003wif.3"; transcript_id "uc003wif.3";
chr7	hg19_knownGene	exon	150707203	150707375	0.000000	+	.	gene_id "uc003wif.3"; transcript_id "uc003wif.3";
chr7	hg19_knownGene	CDS	150707685	150707895	0.000000	+	0	gene_id "uc003wif.3"; transcript_id "uc003wif.3";
chr7	hg19_knownGene	exon	150707685	150707895	0.000000	+	.	gene_id "uc003wif.3"; transcript_id "uc003wif.3";
chr7	hg19_knownGene	CDS	150707987	150708074	0.000000	+	2	gene_id "uc003wif.3"; transcript_id "uc003wif.3";
chr7	hg19_knownGene	exon	150707987	150708074	0.000000	+	.	gene_id "uc003wif.3"; transcript_id "uc003wif.3";
chr7	hg19_knownGene	CDS	150709439	150709560	0.000000	+	1	gene_id "uc003wif.3"; transcript_id "uc003wif.3";
chr7	hg19_knownGene	exon	150709439	150709560	0.000000	+	.	gene_id "uc003wif.3"; transcript_id "uc003wif.3";
chr7	hg19_knownGene	CDS	150710319	150710467	0.000000	+	2	gene_id "uc003wif.3"; transcript_id "uc003wif.3";
chr7	hg19_knownGene	exon	150710319	150710467	0.000000	+	.	gene_id "uc003wif.3"; transcript_id "uc003wif.3";
chr7	hg19_knownGene	CDS	150710812	150711006	0.000000	+	0	gene_id "uc003wif.3"; transcript_id "uc003wif.3";
chr7	hg19_knownGene	exon	150710812	150711006	0.000000	+	.	gene_id "uc003wif.3"; transcript_id "uc003wif.3";
chr7	hg19_knownGene	CDS	150711096	150711254	0.000000	+	0	gene_id "uc003wif.3"; transcript_id "uc003wif.3";
chr7	hg19_knownGene	stop_codon	150711255	150711257	0.000000	+	.	gene_id "uc003wif.3"; transcript_id "uc003wif.3";
chr7	hg19_knownGene	exon	150711096	150711687	0.000000	+	.	gene_id "uc003wif.3"; transcript_id "uc003wif.3";
chr7	hg19_knownGene	exon	150688144	150688388	0.000000	+	.	gene_id "uc011kuy.2"; transcript_id "uc011kuy.2";
chr7	hg19_knownGene	exon	150692291	150692402	0.000000	+	.	gene_id "uc011kuy.2"; transcript_id "uc011kuy.2";
chr7	hg19_knownGene	start_codon	150695481	150695483	0.000000	+	.	gene_id "uc011kuy.2"; transcript_id "uc011kuy.2";
chr7	hg19_knownGene	CDS	150695481	150695536	0.000000	+	0	gene_id "uc011kuy.2"; transcript_id "uc011kuy.2";
chr7	hg19_knownGene	exon	150695445	150695536	0.000000	+	.	gene_id "uc011kuy.2"; transcript_id "uc011kuy.2";
chr7	hg19_knownGene	CDS	150695627	150695768	0.000000	+	1	gene_id "uc011kuy.2"; transcript_id "uc011kuy.2";
chr7	hg19_knownGene	exon	150695627	150695768	0.000000	+	.	gene_id "uc011kuy.2"; transcript_id "uc011kuy.2";
chr7	hg19_knownGene	CDS	150696034	150696173	0.000000	+	0	gene_id "uc011kuy.2"; transcript_id "uc011kuy.2";
chr7	hg19_knownGene	exon	150696034	150696173	0.000000	+	.	gene_id "uc011kuy.2"; transcript_id "uc011kuy.2";
chr7	hg19_knownGene	CDS	150696278	150696452	0.000000	+	1	gene_id "uc011kuy.2"; transcript_id "uc011kuy.2";
chr7	hg19_knownGene	exon	150696278	150696452	0.000000	+	.	gene_id "uc011kuy.2"; transcript_id "uc011kuy.2";
chr7	hg19_knownGene	CDS	150697586	150697687	0.000000	+	0	gene_id "uc011kuy.2"; transcript_id "uc011kuy.2";
chr7	hg19_knownGene	exon	150697586	150697687	0.000000	+	.	gene_id "uc011kuy.2"; transcript_id "uc011kuy.2";
chr7	hg19_knownGene	CDS	150698319	150698513	0.000000	+	0	gene_id "uc011kuy.2"; transcript_id "uc011kuy.2";
chr7	hg19_knownGene	exon	150698319	150698513	0.000000	+	.	gene_id "uc011kuy.2"; transcript_id "uc011kuy.2";
chr7	hg19_knownGene	CDS	150698632	150698705	0.000000	+	0	gene_id "uc011kuy.2"; transcript_id "uc011kuy.2";
chr7	hg19_knownGene	exon	150698632	150698705	0.000000	+	.	gene_id "uc011kuy.2"; transcript_id "uc011kuy.2";
chr7	hg19_knownGene	CDS	150698909	150699053	0.000000	+	1	gene_id "uc011kuy.2"; transcript_id "uc011kuy.2";
chr7	hg19_knownGene	exon	150698909	150699053	0.000000	+	.	gene_id "uc011kuy.2"; transcript_id "uc011kuy.2";
chr7	hg19_knownGene	CDS	150699288	150699392	0.000000	+	0	gene_id "uc011kuy.2"; transcript_id "uc011kuy.2";
chr7	hg19_knownGene	exon	150699288	150699392	0.000000	+	.	gene_id "uc011kuy.2"; transcript_id "uc011kuy.2";
chr7	hg19_knownGene	CDS	150703515	150703582	0.000000	+	0	gene_id "uc011kuy.2"; transcript_id "uc011kuy.2";
chr7	hg19_knownGene	exon	150703515	150703582	0.000000	+	.	gene_id "uc011kuy.2"; transcript_id "uc011kuy.2";
chr7	hg19_knownGene	CDS	150703977	150704093	0.000000	+	1	gene_id "uc011kuy.2"; transcript_id "uc011kuy.2";
chr7	hg19_knownGene	exon	150703977	150704093	0.000000	+	.	gene_id "uc011kuy.2"; transcript_id "uc011kuy.2";
chr7	hg19_knownGene	CDS	150704190	150704364	0.000000	+	1	gene_id "uc011kuy.2"; transcript_id "uc011kuy.2";
chr7	hg19_knownGene	exon	150704190	150704364	0.000000	+	.	gene_id "uc011kuy.2"; transcript_id "uc011kuy.2";
chr7	hg19_knownGene	CDS	150706018	150706150	0.000000	+	0	gene_id "uc011kuy.2"; transcript_id "uc011kuy.2";
chr7	hg19_knownGene	exon	150706018	150706150	0.000000	+	.	gene_id "uc011kuy.2"; transcript_id "uc011kuy.2";
chr7	hg19_knownGene	CDS	150706277	150706355	0.000000	+	2	gene_id "uc011kuy.2"; transcript_id "uc011kuy.2";
chr7	hg19_knownGene	exon	150706277	150706355	0.000000	+	.	gene_id "uc011kuy.2"; transcript_id "uc011kuy.2";
chr7	hg19_knownGene	CDS	150706486	150706673	0.000000	+	1	gene_id "uc011kuy.2"; transcript_id "uc011kuy.2";
chr7	hg19_knownGene	exon	150706486	150706673	0.000000	+	.	gene_id "uc011kuy.2"; transcript_id "uc011kuy.2";
chr7	hg19_knownGene	CDS	150707203	150707375	0.000000	+	2	gene_id "uc011kuy.2"; transcript_id "uc011kuy.2";
chr7	hg19_knownGene	exon	150707203	150707375	0.000000	+	.	gene_id "uc011kuy.2"; transcript_id "uc011kuy.2";
chr7	hg19_knownGene	CDS	150707685	150707895	0.000000	+	0	gene_id "uc011kuy.2"; transcript_id "uc011kuy.2";
chr7	hg19_knownGene	exon	150707685	150707895	0.000000	+	.	gene_id "uc011kuy.2"; transcript_id "uc011kuy.2";
chr7	hg19_knownGene	CDS	150707987	150708074	0.000000	+	2	gene_id "uc011kuy.2"; transcript_id "uc011kuy.2";
chr7	hg19_knownGene	exon	150707987	150708074	0.000000	+	.	gene_id "uc011kuy.2"; transcript_id "uc011kuy.2";
chr7	hg19_knownGene	CDS	150709439	150709560	0.000000	+	1	gene_id "uc011kuy.2"; transcript_id "uc011kuy.2";
chr7	hg19_knownGene	exon	150709439	150709560	0.000000	+	.	gene_id "uc011kuy.2"; transcript_id "uc011kuy.2";
chr7	hg19_knownGene	CDS	150710319	150710467	0.000000	+	2	gene_id "uc011kuy.2"; transcript_id "uc011kuy.2";
chr7	hg19_knownGene	exon	150710319	150710467	0.000000	+	.	gene_id "uc011kuy.2"; transcript_id "uc011kuy.2";
chr7	hg19_knownGene	CDS	150710812	150711006	0.000000	+	0	gene_id "uc011kuy.2"; transcript_id "uc011kuy.2";
chr7	hg19_knownGene	exon	150710812	150711006	0.000000	+	.	gene_id "uc011kuy.2"; transcript_id "uc011kuy.2";
chr7	hg19_knownGene	CDS	150711096	150711254	0.000000	+	0	gene_id "uc011kuy.2"; transcript_id "uc011kuy.2";
chr7	hg19_knownGene	stop_codon	150711255	150711257	0.000000	+	.	gene_id "uc011kuy.2"; transcript_id "uc011kuy.2";
chr7	hg19_knownGene	exon	150711096	150711687	0.000000	+	.	gene_id "uc011kuy.2"; transcript_id "uc011kuy.2";
chr7	hg19_knownGene	start_codon	150690892	150690894	0.000000	+	.	gene_id "uc011kuz.2"; transcript_id "uc011kuz.2";
chr7	hg19_knownGene	CDS	150690892	150691049	0.000000	+	0	gene_id "uc011kuz.2"; transcript_id "uc011kuz.2";
chr7	hg19_knownGene	exon	150690841	150691049	0.000000	+	.	gene_id "uc011kuz.2"; transcript_id "uc011kuz.2";
chr7	hg19_knownGene	CDS	150692291	150692402	0.000000	+	1	gene_id "uc011kuz.2"; transcript_id "uc011kuz.2";
chr7	hg19_knownGene	exon	150692291	150692402	0.000000	+	.	gene_id "uc011kuz.2"; transcript_id "uc011kuz.2";
chr7	hg19_knownGene	CDS	150693492	150693640	0.000000	+	0	gene_id "uc011kuz.2"; transcript_id "uc011kuz.2";
chr7	hg19_knownGene	exon	150693492	150693640	0.000000	+	.	gene_id "uc011kuz.2"; transcript_id "uc011kuz.2";
chr7	hg19_knownGene	CDS	150693851	150694013	0.000000	+	1	gene_id "uc011kuz.2"; transcript_id "uc011kuz.2";
chr7	hg19_knownGene	exon	150693851	150694013	0.000000	+	.	gene_id "uc011kuz.2"; transcript_id "uc011kuz.2";
chr7	hg19_knownGene	CDS	150695445	150695536	0.000000	+	0	gene_id "uc011kuz.2"; transcript_id "uc011kuz.2";
chr7	hg19_knownGene	exon	150695445	150695536	0.000000	+	.	gene_id "uc011kuz.2"; transcript_id "uc011kuz.2";
chr7	hg19_knownGene	CDS	150695627	150695768	0.000000	+	1	gene_id "uc011kuz.2"; transcript_id "uc011kuz.2";
chr7	hg19_knownGene	exon	150695627	150695768	0.000000	+	.	gene_id "uc011kuz.2"; transcript_id "uc011kuz.2";
chr7	hg19_knownGene	CDS	150696034	150696173	0.000000	+	0	gene_id "uc011kuz.2"; transcript_id "uc011kuz.2";
chr7	hg19_knownGene	exon	150696034	150696173	0.000000	+	.	gene_id "uc011kuz.2"; transcript_id "uc011kuz.2";
chr7	hg19_knownGene	CDS	150696278	150696452	0.000000	+	1	gene_id "uc011kuz.2"; transcript_id "uc011kuz.2";
chr7	hg19_knownGene	exon	150696278	150696452	0.000000	+	.	gene_id "uc011kuz.2"; transcript_id "uc011kuz.2";
chr7	hg19_knownGene	CDS	150697586	150697687	0.000000	+	0	gene_id "uc011kuz.2"; transcript_id "uc011kuz.2";
chr7	hg19_knownGene	exon	150697586	150697687	0.000000	+	.	gene_id "uc011kuz.2"; transcript_id "uc011kuz.2";
chr7	hg19_knownGene	CDS	150698319	150698513	0.000000	+	0	gene_id "uc011kuz.2"; transcript_id "uc011kuz.2";
chr7	hg19_knownGene	exon	150698319	150698513	0.000000	+	.	gene_id "uc011kuz.2"; transcript_id "uc011kuz.2";
chr7	hg19_knownGene	CDS	150698632	150698705	0.000000	+	0	gene_id "uc011kuz.2"; transcript_id "uc011kuz.2";
chr7	hg19_knownGene	exon	150698632	150698705	0.000000	+	.	gene_id "uc011kuz.2"; transcript_id "uc011kuz.2";
chr7	hg19_knownGene	CDS	150698909	150699053	0.000000	+	1	gene_id "uc011kuz.2"; transcript_id "uc011kuz.2";
chr7	hg19_knownGene	exon	150698909	150699053	0.000000	+	.	gene_id "uc011kuz.2"; transcript_id "uc011kuz.2";
chr7	hg19_knownGene	CDS	150699288	150699392	0.000000	+	0	gene_id "uc011kuz.2"; transcript_id "uc011kuz.2";
chr7	hg19_knownGene	exon	150699288	150699392	0.000000	+	.	gene_id "uc011kuz.2"; transcript_id "uc011kuz.2";
chr7	hg19_knownGene	CDS	150700239	150700373	0.000000	+	0	gene_id "uc011kuz.2"; transcript_id "uc011kuz.2";
chr7	hg19_knownGene	stop_codon	150700374	150700376	0.000000	+	.	gene_id "uc011kuz.2"; transcript_id "uc011kuz.2";
chr7	hg19_knownGene	exon	150700239	150701023	0.000000	+	.	gene_id "uc011kuz.2"; transcript_id "uc011kuz.2";
chr7	hg19_knownGene	start_codon	150690892	150690894	0.000000	+	.	gene_id "uc011kvb.2"; transcript_id "uc011kvb.2";
chr7	hg19_knownGene	CDS	150690892	150691049	0.000000	+	0	gene_id "uc011kvb.2"; transcript_id "uc011kvb.2";
chr7	hg19_knownGene	exon	150690841	150691049	0.000000	+	.	gene_id "uc011kvb.2"; transcript_id "uc011kvb.2";
chr7	hg19_knownGene	CDS	150692291	150692402	0.000000	+	1	gene_id "uc011kvb.2"; transcript_id "uc011kvb.2";
chr7	hg19_knownGene	exon	150692291	150692402	0.000000	+	.	gene_id "uc011kvb.2"; transcript_id "uc011kvb.2";
chr7	hg19_knownGene	CDS	150693492	150693640	0.000000	+	0	gene_id "uc011kvb.2"; transcript_id "uc011kvb.2";
chr7	hg19_knownGene	exon	150693492	150693640	0.000000	+	.	gene_id "uc011kvb.2"; transcript_id "uc011kvb.2";
chr7	hg19_knownGene	CDS	150693851	150694013	0.000000	+	1	gene_id "uc011kvb.2"; transcript_id "uc011kvb.2";
chr7	hg19_knownGene	exon	150693851	150694013	0.000000	+	.	gene_id "uc011kvb.2"; transcript_id "uc011kvb.2";
chr7	hg19_knownGene	CDS	150695445	150695536	0.000000	+	0	gene_id "uc011kvb.2"; transcript_id "uc011kvb.2";
chr7	hg19_knownGene	exon	150695445	150695536	0.000000	+	.	gene_id "uc011kvb.2"; transcript_id "uc011kvb.2";
chr7	hg19_knownGene	CDS	150695627	150695768	0.000000	+	1	gene_id "uc011kvb.2"; transcript_id "uc011kvb.2";
chr7	hg19_knownGene	exon	150695627	150695768	0.000000	+	.	gene_id "uc011kvb.2"; transcript_id "uc011kvb.2";
chr7	hg19_knownGene	CDS	150696034	150696173	0.000000	+	0	gene_id "uc011kvb.2"; transcript_id "uc011kvb.2";
chr7	hg19_knownGene	exon	150696034	150696173	0.000000	+	.	gene_id "uc011kvb.2"; transcript_id "uc011kvb.2";
chr7	hg19_knownGene	CDS	150696278	150696452	0.000000	+	1	gene_id "uc011kvb.2"; transcript_id "uc011kvb.2";
chr7	hg19_knownGene	exon	150696278	150696452	0.000000	+	.	gene_id "uc011kvb.2"; transcript_id "uc011kvb.2";
chr7	hg19_knownGene	CDS	150697586	150697687	0.000000	+	0	gene_id "uc011kvb.2"; transcript_id "uc011kvb.2";
chr7	hg19_knownGene	exon	150697586	150697687	0.000000	+	.	gene_id "uc011kvb.2"; transcript_id "uc011kvb.2";
chr7	hg19_knownGene	CDS	150698319	150698513	0.000000	+	0	gene_id "uc011kvb.2"; transcript_id "uc011kvb.2";
chr7	hg19_knownGene	exon	150698319	150698513	0.000000	+	.	gene_id "uc011kvb.2"; transcript_id "uc011kvb.2";
chr7	hg19_knownGene	CDS	150698632	150698705	0.000000	+	0	gene_id "uc011kvb.2"; transcript_id "uc011kvb.2";
chr7	hg19_knownGene	exon	150698632	150698705	0.000000	+	.	gene_id "uc011kvb.2"; transcript_id "uc011kvb.2";
chr7	hg19_knownGene	CDS	150698909	150699053	0.000000	+	1	gene_id "uc011kvb.2"; transcript_id "uc011kvb.2";
chr7	hg19_knownGene	exon	150698909	150699053	0.000000	+	.	gene_id "uc011kvb.2"; transcript_id "uc011kvb.2";
chr7	hg19_knownGene	CDS	150699288	150699392	0.000000	+	0	gene_id "uc011kvb.2"; transcript_id "uc011kvb.2";
chr7	hg19_knownGene	exon	150699288	150699392	0.000000	+	.	gene_id "uc011kvb.2"; transcript_id "uc011kvb.2";
chr7	hg19_knownGene	CDS	150700745	150700780	0.000000	+	0	gene_id "uc011kvb.2"; transcript_id "uc011kvb.2";
chr7	hg19_knownGene	stop_codon	150700781	150700783	0.000000	+	.	gene_id "uc011kvb.2"; transcript_id "uc011kvb.2";
chr7	hg19_knownGene	exon	150700745	150701023	0.000000	+	.	gene_id "uc011kvb.2"; transcript_id "uc011kvb.2";
chr7	hg19_knownGene	start_codon	150690892	150690894	0.000000	+	.	gene_id "uc011kva.2"; transcript_id "uc011kva.2";
chr7	hg19_knownGene	CDS	150690892	150691049	0.000000	+	0	gene_id "uc011kva.2"; transcript_id "uc011kva.2";
chr7	hg19_knownGene	exon	150690841	150691049	0.000000	+	.	gene_id "uc011kva.2"; transcript_id "uc011kva.2";
chr7	hg19_knownGene	CDS	150692291	150692402	0.000000	+	1	gene_id "uc011kva.2"; transcript_id "uc011kva.2";
chr7	hg19_knownGene	exon	150692291	150692402	0.000000	+	.	gene_id "uc011kva.2"; transcript_id "uc011kva.2";
chr7	hg19_knownGene	CDS	150693492	150693640	0.000000	+	0	gene_id "uc011kva.2"; transcript_id "uc011kva.2";
chr7	hg19_knownGene	exon	150693492	150693640	0.000000	+	.	gene_id "uc011kva.2"; transcript_id "uc011kva.2";
chr7	hg19_knownGene	CDS	150693851	150694013	0.000000	+	1	gene_id "uc011kva.2"; transcript_id "uc011kva.2";
chr7	hg19_knownGene	exon	150693851	150694013	0.000000	+	.	gene_id "uc011kva.2"; transcript_id "uc011kva.2";
chr7	hg19_knownGene	CDS	150695445	150695536	0.000000	+	0	gene_id "uc011kva.2"; transcript_id "uc011kva.2";
chr7	hg19_knownGene	exon	150695445	150695536	0.000000	+	.	gene_id "uc011kva.2"; transcript_id "uc011kva.2";
chr7	hg19_knownGene	CDS	150695627	150695768	0.000000	+	1	gene_id "uc011kva.2"; transcript_id "uc011kva.2";
chr7	hg19_knownGene	exon	150695627	150695768	0.000000	+	.	gene_id "uc011kva.2"; transcript_id "uc011kva.2";
chr7	hg19_knownGene	CDS	150696034	150696173	0.000000	+	0	gene_id "uc011kva.2"; transcript_id "uc011kva.2";
chr7	hg19_knownGene	exon	150696034	150696173	0.000000	+	.	gene_id "uc011kva.2"; transcript_id "uc011kva.2";
chr7	hg19_knownGene	CDS	150696278	150696452	0.000000	+	1	gene_id "uc011kva.2"; transcript_id "uc011kva.2";
chr7	hg19_knownGene	exon	150696278	150696452	0.000000	+	.	gene_id "uc011kva.2"; transcript_id "uc011kva.2";
chr7	hg19_knownGene	CDS	150697586	150697687	0.000000	+	0	gene_id "uc011kva.2"; transcript_id "uc011kva.2";
chr7	hg19_knownGene	exon	150697586	150697687	0.000000	+	.	gene_id "uc011kva.2"; transcript_id "uc011kva.2";
chr7	hg19_knownGene	CDS	150698319	150698513	0.000000	+	0	gene_id "uc011kva.2"; transcript_id "uc011kva.2";
chr7	hg19_knownGene	exon	150698319	150698513	0.000000	+	.	gene_id "uc011kva.2"; transcript_id "uc011kva.2";
chr7	hg19_knownGene	CDS	150698632	150698705	0.000000	+	0	gene_id "uc011kva.2"; transcript_id "uc011kva.2";
chr7	hg19_knownGene	exon	150698632	150698705	0.000000	+	.	gene_id "uc011kva.2"; transcript_id "uc011kva.2";
chr7	hg19_knownGene	CDS	150698909	150699053	0.000000	+	1	gene_id "uc011kva.2"; transcript_id "uc011kva.2";
chr7	hg19_knownGene	exon	150698909	150699053	0.000000	+	.	gene_id "uc011kva.2"; transcript_id "uc011kva.2";
chr7	hg19_knownGene	CDS	150699288	150699392	0.000000	+	0	gene_id "uc011kva.2"; transcript_id "uc011kva.2";
chr7	hg19_knownGene	exon	150699288	150699392	0.000000	+	.	gene_id "uc011kva.2"; transcript_id "uc011kva.2";
chr7	hg19_knownGene	CDS	150700399	150700488	0.000000	+	0	gene_id "uc011kva.2"; transcript_id "uc011kva.2";
chr7	hg19_knownGene	stop_codon	150700489	150700491	0.000000	+	.	gene_id "uc011kva.2"; transcript_id "uc011kva.2";
chr7	hg19_knownGene	exon	150700399	150701023	0.000000	+	.	gene_id "uc011kva.2"; transcript_id "uc011kva.2";
chr7	hg19_knownGene	exon	150709297	150710496	0.000000	-	.	gene_id "uc003wig.5"; transcript_id "uc003wig.5";
chr7	hg19_knownGene	exon	150710818	150711000	0.000000	-	.	gene_id "uc003wig.5"; transcript_id "uc003wig.5";
chr7	hg19_knownGene	exon	150711170	150711377	0.000000	-	.	gene_id "uc003wig.5"; transcript_id "uc003wig.5";
chr7	hg19_knownGene	exon	150712034	150712211	0.000000	-	.	gene_id "uc003wig.5"; transcript_id "uc003wig.5";
chr7	hg19_knownGene	exon	150712448	150712801	0.000000	-	.	gene_id "uc003wig.5"; transcript_id "uc003wig.5";
chr7	hg19_knownGene	exon	150712970	150713111	0.000000	-	.	gene_id "uc003wig.5"; transcript_id "uc003wig.5";
chr7	hg19_knownGene	exon	150713197	150713323	0.000000	-	.	gene_id "uc003wig.5"; transcript_id "uc003wig.5";
chr7	hg19_knownGene	exon	150713519	150713615	0.000000	-	.	gene_id "uc003wig.5"; transcript_id "uc003wig.5";
chr7	hg19_knownGene	exon	150713776	150713908	0.000000	-	.	gene_id "uc003wig.5"; transcript_id "uc003wig.5";
chr7	hg19_knownGene	exon	150714123	150714359	0.000000	-	.	gene_id "uc003wig.5"; transcript_id "uc003wig.5";
chr7	hg19_knownGene	exon	150714958	150715137	0.000000	-	.	gene_id "uc003wig.5"; transcript_id "uc003wig.5";
chr7	hg19_knownGene	exon	150715381	150715534	0.000000	-	.	gene_id "uc003wig.5"; transcript_id "uc003wig.5";
chr7	hg19_knownGene	exon	150718275	150718416	0.000000	-	.	gene_id "uc003wig.5"; transcript_id "uc003wig.5";
chr7	hg19_knownGene	exon	150720132	150720293	0.000000	-	.	gene_id "uc003wig.5"; transcript_id "uc003wig.5";
chr7	hg19_knownGene	exon	150720532	150720594	0.000000	-	.	gene_id "uc003wig.5"; transcript_id "uc003wig.5";
chr7	hg19_knownGene	exon	150720772	150720817	0.000000	-	.	gene_id "uc003wig.5"; transcript_id "uc003wig.5";
chr7	hg19_knownGene	exon	150720961	150721114	0.000000	-	.	gene_id "uc003wig.5"; transcript_id "uc003wig.5";
chr7	hg19_knownGene	exon	150721508	150721586	0.000000	-	.	gene_id "uc003wig.5"; transcript_id "uc003wig.5";
chr7	hg19_knownGene	exon	150709297	150710496	0.000000	-	.	gene_id "uc011kvc.2"; transcript_id "uc011kvc.2";
chr7	hg19_knownGene	exon	150710818	150711000	0.000000	-	.	gene_id "uc011kvc.2"; transcript_id "uc011kvc.2";
chr7	hg19_knownGene	exon	150711170	150711377	0.000000	-	.	gene_id "uc011kvc.2"; transcript_id "uc011kvc.2";
chr7	hg19_knownGene	exon	150712091	150712211	0.000000	-	.	gene_id "uc011kvc.2"; transcript_id "uc011kvc.2";
chr7	hg19_knownGene	stop_codon	150712984	150712986	0.000000	-	.	gene_id "uc011kvc.2"; transcript_id "uc011kvc.2";
chr7	hg19_knownGene	CDS	150712987	150713111	0.000000	-	2	gene_id "uc011kvc.2"; transcript_id "uc011kvc.2";
chr7	hg19_knownGene	exon	150712970	150713111	0.000000	-	.	gene_id "uc011kvc.2"; transcript_id "uc011kvc.2";
chr7	hg19_knownGene	CDS	150713197	150713323	0.000000	-	0	gene_id "uc011kvc.2"; transcript_id "uc011kvc.2";
chr7	hg19_knownGene	exon	150713197	150713323	0.000000	-	.	gene_id "uc011kvc.2"; transcript_id "uc011kvc.2";
chr7	hg19_knownGene	CDS	150713519	150713615	0.000000	-	1	gene_id "uc011kvc.2"; transcript_id "uc011kvc.2";
chr7	hg19_knownGene	exon	150713519	150713615	0.000000	-	.	gene_id "uc011kvc.2"; transcript_id "uc011kvc.2";
chr7	hg19_knownGene	CDS	150713776	150713903	0.000000	-	0	gene_id "uc011kvc.2"; transcript_id "uc011kvc.2";
chr7	hg19_knownGene	exon	150713776	150713903	0.000000	-	.	gene_id "uc011kvc.2"; transcript_id "uc011kvc.2";
chr7	hg19_knownGene	CDS	150713906	150713908	0.000000	-	0	gene_id "uc011kvc.2"; transcript_id "uc011kvc.2";
chr7	hg19_knownGene	exon	150713906	150713908	0.000000	-	.	gene_id "uc011kvc.2"; transcript_id "uc011kvc.2";
chr7	hg19_knownGene	CDS	150714123	150714359	0.000000	-	0	gene_id "uc011kvc.2"; transcript_id "uc011kvc.2";
chr7	hg19_knownGene	exon	150714123	150714359	0.000000	-	.	gene_id "uc011kvc.2"; transcript_id "uc011kvc.2";
chr7	hg19_knownGene	CDS	150714958	150715137	0.000000	-	0	gene_id "uc011kvc.2"; transcript_id "uc011kvc.2";
chr7	hg19_knownGene	exon	150714958	150715137	0.000000	-	.	gene_id "uc011kvc.2"; transcript_id "uc011kvc.2";
chr7	hg19_knownGene	CDS	150715381	150715534	0.000000	-	1	gene_id "uc011kvc.2"; transcript_id "uc011kvc.2";
chr7	hg19_knownGene	exon	150715381	150715534	0.000000	-	.	gene_id "uc011kvc.2"; transcript_id "uc011kvc.2";
chr7	hg19_knownGene	CDS	150715707	150716461	0.000000	-	0	gene_id "uc011kvc.2"; transcript_id "uc011kvc.2";
chr7	hg19_knownGene	exon	150715707	150716461	0.000000	-	.	gene_id "uc011kvc.2"; transcript_id "uc011kvc.2";
chr7	hg19_knownGene	CDS	150718275	150718416	0.000000	-	1	gene_id "uc011kvc.2"; transcript_id "uc011kvc.2";
chr7	hg19_knownGene	exon	150718275	150718416	0.000000	-	.	gene_id "uc011kvc.2"; transcript_id "uc011kvc.2";
chr7	hg19_knownGene	CDS	150720132	150720293	0.000000	-	1	gene_id "uc011kvc.2"; transcript_id "uc011kvc.2";
chr7	hg19_knownGene	exon	150720132	150720293	0.000000	-	.	gene_id "uc011kvc.2"; transcript_id "uc011kvc.2";
chr7	hg19_knownGene	CDS	150720532	150720594	0.000000	-	1	gene_id "uc011kvc.2"; transcript_id "uc011kvc.2";
chr7	hg19_knownGene	exon	150720532	150720594	0.000000	-	.	gene_id "uc011kvc.2"; transcript_id "uc011kvc.2";
chr7	hg19_knownGene	CDS	150720772	150720817	0.000000	-	2	gene_id "uc011kvc.2"; transcript_id "uc011kvc.2";
chr7	hg19_knownGene	exon	150720772	150720817	0.000000	-	.	gene_id "uc011kvc.2"; transcript_id "uc011kvc.2";
chr7	hg19_knownGene	CDS	150720961	150721510	0.000000	-	0	gene_id "uc011kvc.2"; transcript_id "uc011kvc.2";
chr7	hg19_knownGene	start_codon	150721508	150721510	0.000000	-	.	gene_id "uc011kvc.2"; transcript_id "uc011kvc.2";
chr7	hg19_knownGene	exon	150720961	150721586	0.000000	-	.	gene_id "uc011kvc.2"; transcript_id "uc011kvc.2";
chr7	hg19_knownGene	start_codon	150725603	150725605	0.000000	+	.	gene_id "uc003wii.2"; transcript_id "uc003wii.2";
chr7	hg19_knownGene	CDS	150725603	150725697	0.000000	+	0	gene_id "uc003wii.2"; transcript_id "uc003wii.2";
chr7	hg19_knownGene	exon	150725510	150725697	0.000000	+	.	gene_id "uc003wii.2"; transcript_id "uc003wii.2";
chr7	hg19_knownGene	CDS	150725888	150725998	0.000000	+	1	gene_id "uc003wii.2"; transcript_id "uc003wii.2";
chr7	hg19_knownGene	exon	150725888	150725998	0.000000	+	.	gene_id "uc003wii.2"; transcript_id "uc003wii.2";
chr7	hg19_knownGene	CDS	150730692	150731004	0.000000	+	1	gene_id "uc003wii.2"; transcript_id "uc003wii.2";
chr7	hg19_knownGene	exon	150730692	150731004	0.000000	+	.	gene_id "uc003wii.2"; transcript_id "uc003wii.2";
chr7	hg19_knownGene	CDS	150731360	150731515	0.000000	+	0	gene_id "uc003wii.2"; transcript_id "uc003wii.2";
chr7	hg19_knownGene	exon	150731360	150731515	0.000000	+	.	gene_id "uc003wii.2"; transcript_id "uc003wii.2";
chr7	hg19_knownGene	CDS	150731592	150731686	0.000000	+	0	gene_id "uc003wii.2"; transcript_id "uc003wii.2";
chr7	hg19_knownGene	exon	150731592	150731686	0.000000	+	.	gene_id "uc003wii.2"; transcript_id "uc003wii.2";
chr7	hg19_knownGene	CDS	150731811	150731916	0.000000	+	1	gene_id "uc003wii.2"; transcript_id "uc003wii.2";
chr7	hg19_knownGene	exon	150731811	150731916	0.000000	+	.	gene_id "uc003wii.2"; transcript_id "uc003wii.2";
chr7	hg19_knownGene	CDS	150732668	150732829	0.000000	+	0	gene_id "uc003wii.2"; transcript_id "uc003wii.2";
chr7	hg19_knownGene	exon	150732668	150732829	0.000000	+	.	gene_id "uc003wii.2"; transcript_id "uc003wii.2";
chr7	hg19_knownGene	CDS	150732969	150733054	0.000000	+	0	gene_id "uc003wii.2"; transcript_id "uc003wii.2";
chr7	hg19_knownGene	exon	150732969	150733054	0.000000	+	.	gene_id "uc003wii.2"; transcript_id "uc003wii.2";
chr7	hg19_knownGene	CDS	150733160	150733257	0.000000	+	1	gene_id "uc003wii.2"; transcript_id "uc003wii.2";
chr7	hg19_knownGene	exon	150733160	150733257	0.000000	+	.	gene_id "uc003wii.2"; transcript_id "uc003wii.2";
chr7	hg19_knownGene	CDS	150733631	150733731	0.000000	+	2	gene_id "uc003wii.2"; transcript_id "uc003wii.2";
chr7	hg19_knownGene	stop_codon	150733732	150733734	0.000000	+	.	gene_id "uc003wii.2"; transcript_id "uc003wii.2";
chr7	hg19_knownGene	exon	150733631	150733736	0.000000	+	.	gene_id "uc003wii.2"; transcript_id "uc003wii.2";
chr7	hg19_knownGene	exon	150725510	150725697	0.000000	+	.	gene_id "uc010lpw.1"; transcript_id "uc010lpw.1";
chr7	hg19_knownGene	start_codon	150730128	150730130	0.000000	+	.	gene_id "uc010lpw.1"; transcript_id "uc010lpw.1";
chr7	hg19_knownGene	CDS	150730128	150730148	0.000000	+	0	gene_id "uc010lpw.1"; transcript_id "uc010lpw.1";
chr7	hg19_knownGene	exon	150729931	150730148	0.000000	+	.	gene_id "uc010lpw.1"; transcript_id "uc010lpw.1";
chr7	hg19_knownGene	CDS	150731592	150731686	0.000000	+	0	gene_id "uc010lpw.1"; transcript_id "uc010lpw.1";
chr7	hg19_knownGene	exon	150731592	150731686	0.000000	+	.	gene_id "uc010lpw.1"; transcript_id "uc010lpw.1";
chr7	hg19_knownGene	CDS	150731811	150731916	0.000000	+	1	gene_id "uc010lpw.1"; transcript_id "uc010lpw.1";
chr7	hg19_knownGene	exon	150731811	150731916	0.000000	+	.	gene_id "uc010lpw.1"; transcript_id "uc010lpw.1";
chr7	hg19_knownGene	CDS	150732668	150733257	0.000000	+	0	gene_id "uc010lpw.1"; transcript_id "uc010lpw.1";
chr7	hg19_knownGene	exon	150732668	150733257	0.000000	+	.	gene_id "uc010lpw.1"; transcript_id "uc010lpw.1";
chr7	hg19_knownGene	CDS	150733631	150733736	0.000000	+	1	gene_id "uc010lpw.1"; transcript_id "uc010lpw.1";
chr7	hg19_knownGene	exon	150733631	150733736	0.000000	+	.	gene_id "uc010lpw.1"; transcript_id "uc010lpw.1";
chr7	hg19_knownGene	CDS	150737585	150737731	0.000000	+	0	gene_id "uc010lpw.1"; transcript_id "uc010lpw.1";
chr7	hg19_knownGene	exon	150737585	150737731	0.000000	+	.	gene_id "uc010lpw.1"; transcript_id "uc010lpw.1";
chr7	hg19_knownGene	CDS	150737915	150738009	0.000000	+	0	gene_id "uc010lpw.1"; transcript_id "uc010lpw.1";
chr7	hg19_knownGene	exon	150737915	150738009	0.000000	+	.	gene_id "uc010lpw.1"; transcript_id "uc010lpw.1";
chr7	hg19_knownGene	CDS	150738186	150738273	0.000000	+	1	gene_id "uc010lpw.1"; transcript_id "uc010lpw.1";
chr7	hg19_knownGene	stop_codon	150738274	150738276	0.000000	+	.	gene_id "uc010lpw.1"; transcript_id "uc010lpw.1";
chr7	hg19_knownGene	exon	150738186	150738319	0.000000	+	.	gene_id "uc010lpw.1"; transcript_id "uc010lpw.1";
chr7	hg19_knownGene	exon	150739048	150739195	0.000000	+	.	gene_id "uc010lpw.1"; transcript_id "uc010lpw.1";
chr7	hg19_knownGene	start_codon	150725603	150725605	0.000000	+	.	gene_id "uc003wil.4"; transcript_id "uc003wil.4";
chr7	hg19_knownGene	CDS	150725603	150725697	0.000000	+	0	gene_id "uc003wil.4"; transcript_id "uc003wil.4";
chr7	hg19_knownGene	exon	150725510	150725697	0.000000	+	.	gene_id "uc003wil.4"; transcript_id "uc003wil.4";
chr7	hg19_knownGene	CDS	150728328	150728378	0.000000	+	1	gene_id "uc003wil.4"; transcript_id "uc003wil.4";
chr7	hg19_knownGene	exon	150728328	150728378	0.000000	+	.	gene_id "uc003wil.4"; transcript_id "uc003wil.4";
chr7	hg19_knownGene	CDS	150730692	150731004	0.000000	+	1	gene_id "uc003wil.4"; transcript_id "uc003wil.4";
chr7	hg19_knownGene	exon	150730692	150731004	0.000000	+	.	gene_id "uc003wil.4"; transcript_id "uc003wil.4";
chr7	hg19_knownGene	CDS	150731360	150731515	0.000000	+	0	gene_id "uc003wil.4"; transcript_id "uc003wil.4";
chr7	hg19_knownGene	exon	150731360	150731515	0.000000	+	.	gene_id "uc003wil.4"; transcript_id "uc003wil.4";
chr7	hg19_knownGene	CDS	150731592	150731686	0.000000	+	0	gene_id "uc003wil.4"; transcript_id "uc003wil.4";
chr7	hg19_knownGene	exon	150731592	150731686	0.000000	+	.	gene_id "uc003wil.4"; transcript_id "uc003wil.4";
chr7	hg19_knownGene	CDS	150731811	150731916	0.000000	+	1	gene_id "uc003wil.4"; transcript_id "uc003wil.4";
chr7	hg19_knownGene	exon	150731811	150731916	0.000000	+	.	gene_id "uc003wil.4"; transcript_id "uc003wil.4";
chr7	hg19_knownGene	CDS	150732668	150732829	0.000000	+	0	gene_id "uc003wil.4"; transcript_id "uc003wil.4";
chr7	hg19_knownGene	exon	150732668	150732829	0.000000	+	.	gene_id "uc003wil.4"; transcript_id "uc003wil.4";
chr7	hg19_knownGene	CDS	150732969	150733054	0.000000	+	0	gene_id "uc003wil.4"; transcript_id "uc003wil.4";
chr7	hg19_knownGene	exon	150732969	150733054	0.000000	+	.	gene_id "uc003wil.4"; transcript_id "uc003wil.4";
chr7	hg19_knownGene	CDS	150733160	150733257	0.000000	+	1	gene_id "uc003wil.4"; transcript_id "uc003wil.4";
chr7	hg19_knownGene	exon	150733160	150733257	0.000000	+	.	gene_id "uc003wil.4"; transcript_id "uc003wil.4";
chr7	hg19_knownGene	CDS	150733631	150733736	0.000000	+	2	gene_id "uc003wil.4"; transcript_id "uc003wil.4";
chr7	hg19_knownGene	exon	150733631	150733736	0.000000	+	.	gene_id "uc003wil.4"; transcript_id "uc003wil.4";
chr7	hg19_knownGene	CDS	150737355	150737388	0.000000	+	1	gene_id "uc003wil.4"; transcript_id "uc003wil.4";
chr7	hg19_knownGene	exon	150737355	150737388	0.000000	+	.	gene_id "uc003wil.4"; transcript_id "uc003wil.4";
chr7	hg19_knownGene	CDS	150737585	150737721	0.000000	+	0	gene_id "uc003wil.4"; transcript_id "uc003wil.4";
chr7	hg19_knownGene	exon	150737585	150737721	0.000000	+	.	gene_id "uc003wil.4"; transcript_id "uc003wil.4";
chr7	hg19_knownGene	CDS	150737915	150738009	0.000000	+	1	gene_id "uc003wil.4"; transcript_id "uc003wil.4";
chr7	hg19_knownGene	exon	150737915	150738009	0.000000	+	.	gene_id "uc003wil.4"; transcript_id "uc003wil.4";
chr7	hg19_knownGene	CDS	150738186	150738319	0.000000	+	2	gene_id "uc003wil.4"; transcript_id "uc003wil.4";
chr7	hg19_knownGene	exon	150738186	150738319	0.000000	+	.	gene_id "uc003wil.4"; transcript_id "uc003wil.4";
chr7	hg19_knownGene	CDS	150739048	150739195	0.000000	+	0	gene_id "uc003wil.4"; transcript_id "uc003wil.4";
chr7	hg19_knownGene	exon	150739048	150739195	0.000000	+	.	gene_id "uc003wil.4"; transcript_id "uc003wil.4";
chr7	hg19_knownGene	CDS	150741058	150741308	0.000000	+	2	gene_id "uc003wil.4"; transcript_id "uc003wil.4";
chr7	hg19_knownGene	exon	150741058	150741308	0.000000	+	.	gene_id "uc003wil.4"; transcript_id "uc003wil.4";
chr7	hg19_knownGene	CDS	150742296	150742433	0.000000	+	0	gene_id "uc003wil.4"; transcript_id "uc003wil.4";
chr7	hg19_knownGene	stop_codon	150742434	150742436	0.000000	+	.	gene_id "uc003wil.4"; transcript_id "uc003wil.4";
chr7	hg19_knownGene	exon	150742296	150744869	0.000000	+	.	gene_id "uc003wil.4"; transcript_id "uc003wil.4";
chr7	hg19_knownGene	start_codon	150725603	150725605	0.000000	+	.	gene_id "uc010lpx.3"; transcript_id "uc010lpx.3";
chr7	hg19_knownGene	CDS	150725603	150725697	0.000000	+	0	gene_id "uc010lpx.3"; transcript_id "uc010lpx.3";
chr7	hg19_knownGene	exon	150725510	150725697	0.000000	+	.	gene_id "uc010lpx.3"; transcript_id "uc010lpx.3";
chr7	hg19_knownGene	CDS	150730692	150731004	0.000000	+	1	gene_id "uc010lpx.3"; transcript_id "uc010lpx.3";
chr7	hg19_knownGene	exon	150730692	150731004	0.000000	+	.	gene_id "uc010lpx.3"; transcript_id "uc010lpx.3";
chr7	hg19_knownGene	CDS	150731360	150731515	0.000000	+	0	gene_id "uc010lpx.3"; transcript_id "uc010lpx.3";
chr7	hg19_knownGene	exon	150731360	150731515	0.000000	+	.	gene_id "uc010lpx.3"; transcript_id "uc010lpx.3";
chr7	hg19_knownGene	CDS	150731592	150731686	0.000000	+	0	gene_id "uc010lpx.3"; transcript_id "uc010lpx.3";
chr7	hg19_knownGene	exon	150731592	150731686	0.000000	+	.	gene_id "uc010lpx.3"; transcript_id "uc010lpx.3";
chr7	hg19_knownGene	CDS	150731811	150731916	0.000000	+	1	gene_id "uc010lpx.3"; transcript_id "uc010lpx.3";
chr7	hg19_knownGene	exon	150731811	150731916	0.000000	+	.	gene_id "uc010lpx.3"; transcript_id "uc010lpx.3";
chr7	hg19_knownGene	CDS	150732668	150732829	0.000000	+	0	gene_id "uc010lpx.3"; transcript_id "uc010lpx.3";
chr7	hg19_knownGene	exon	150732668	150732829	0.000000	+	.	gene_id "uc010lpx.3"; transcript_id "uc010lpx.3";
chr7	hg19_knownGene	CDS	150732969	150733054	0.000000	+	0	gene_id "uc010lpx.3"; transcript_id "uc010lpx.3";
chr7	hg19_knownGene	exon	150732969	150733054	0.000000	+	.	gene_id "uc010lpx.3"; transcript_id "uc010lpx.3";
chr7	hg19_knownGene	CDS	150733160	150733257	0.000000	+	1	gene_id "uc010lpx.3"; transcript_id "uc010lpx.3";
chr7	hg19_knownGene	exon	150733160	150733257	0.000000	+	.	gene_id "uc010lpx.3"; transcript_id "uc010lpx.3";
chr7	hg19_knownGene	CDS	150733631	150733736	0.000000	+	2	gene_id "uc010lpx.3"; transcript_id "uc010lpx.3";
chr7	hg19_knownGene	exon	150733631	150733736	0.000000	+	.	gene_id "uc010lpx.3"; transcript_id "uc010lpx.3";
chr7	hg19_knownGene	CDS	150737355	150737388	0.000000	+	1	gene_id "uc010lpx.3"; transcript_id "uc010lpx.3";
chr7	hg19_knownGene	exon	150737355	150737388	0.000000	+	.	gene_id "uc010lpx.3"; transcript_id "uc010lpx.3";
chr7	hg19_knownGene	CDS	150737585	150737721	0.000000	+	0	gene_id "uc010lpx.3"; transcript_id "uc010lpx.3";
chr7	hg19_knownGene	exon	150737585	150737721	0.000000	+	.	gene_id "uc010lpx.3"; transcript_id "uc010lpx.3";
chr7	hg19_knownGene	CDS	150737915	150738009	0.000000	+	1	gene_id "uc010lpx.3"; transcript_id "uc010lpx.3";
chr7	hg19_knownGene	exon	150737915	150738009	0.000000	+	.	gene_id "uc010lpx.3"; transcript_id "uc010lpx.3";
chr7	hg19_knownGene	CDS	150738186	150738319	0.000000	+	2	gene_id "uc010lpx.3"; transcript_id "uc010lpx.3";
chr7	hg19_knownGene	exon	150738186	150738319	0.000000	+	.	gene_id "uc010lpx.3"; transcript_id "uc010lpx.3";
chr7	hg19_knownGene	CDS	150739048	150739195	0.000000	+	0	gene_id "uc010lpx.3"; transcript_id "uc010lpx.3";
chr7	hg19_knownGene	exon	150739048	150739195	0.000000	+	.	gene_id "uc010lpx.3"; transcript_id "uc010lpx.3";
chr7	hg19_knownGene	CDS	150741058	150741233	0.000000	+	2	gene_id "uc010lpx.3"; transcript_id "uc010lpx.3";
chr7	hg19_knownGene	exon	150741058	150741233	0.000000	+	.	gene_id "uc010lpx.3"; transcript_id "uc010lpx.3";
chr7	hg19_knownGene	CDS	150742296	150742433	0.000000	+	0	gene_id "uc010lpx.3"; transcript_id "uc010lpx.3";
chr7	hg19_knownGene	stop_codon	150742434	150742436	0.000000	+	.	gene_id "uc010lpx.3"; transcript_id "uc010lpx.3";
chr7	hg19_knownGene	exon	150742296	150744869	0.000000	+	.	gene_id "uc010lpx.3"; transcript_id "uc010lpx.3";
chr7	hg19_knownGene	start_codon	150725554	150725556	0.000000	+	.	gene_id "uc011kvd.2"; transcript_id "uc011kvd.2";
chr7	hg19_knownGene	CDS	150725554	150725697	0.000000	+	0	gene_id "uc011kvd.2"; transcript_id "uc011kvd.2";
chr7	hg19_knownGene	exon	150725510	150725697	0.000000	+	.	gene_id "uc011kvd.2"; transcript_id "uc011kvd.2";
chr7	hg19_knownGene	CDS	150731360	150731515	0.000000	+	0	gene_id "uc011kvd.2"; transcript_id "uc011kvd.2";
chr7	hg19_knownGene	exon	150731360	150731515	0.000000	+	.	gene_id "uc011kvd.2"; transcript_id "uc011kvd.2";
chr7	hg19_knownGene	CDS	150731592	150731686	0.000000	+	0	gene_id "uc011kvd.2"; transcript_id "uc011kvd.2";
chr7	hg19_knownGene	exon	150731592	150731686	0.000000	+	.	gene_id "uc011kvd.2"; transcript_id "uc011kvd.2";
chr7	hg19_knownGene	CDS	150731811	150731916	0.000000	+	1	gene_id "uc011kvd.2"; transcript_id "uc011kvd.2";
chr7	hg19_knownGene	exon	150731811	150731916	0.000000	+	.	gene_id "uc011kvd.2"; transcript_id "uc011kvd.2";
chr7	hg19_knownGene	CDS	150732668	150732829	0.000000	+	0	gene_id "uc011kvd.2"; transcript_id "uc011kvd.2";
chr7	hg19_knownGene	exon	150732668	150732829	0.000000	+	.	gene_id "uc011kvd.2"; transcript_id "uc011kvd.2";
chr7	hg19_knownGene	CDS	150732969	150733054	0.000000	+	0	gene_id "uc011kvd.2"; transcript_id "uc011kvd.2";
chr7	hg19_knownGene	exon	150732969	150733054	0.000000	+	.	gene_id "uc011kvd.2"; transcript_id "uc011kvd.2";
chr7	hg19_knownGene	CDS	150733160	150733257	0.000000	+	1	gene_id "uc011kvd.2"; transcript_id "uc011kvd.2";
chr7	hg19_knownGene	exon	150733160	150733257	0.000000	+	.	gene_id "uc011kvd.2"; transcript_id "uc011kvd.2";
chr7	hg19_knownGene	CDS	150733631	150733736	0.000000	+	2	gene_id "uc011kvd.2"; transcript_id "uc011kvd.2";
chr7	hg19_knownGene	exon	150733631	150733736	0.000000	+	.	gene_id "uc011kvd.2"; transcript_id "uc011kvd.2";
chr7	hg19_knownGene	CDS	150737355	150737388	0.000000	+	1	gene_id "uc011kvd.2"; transcript_id "uc011kvd.2";
chr7	hg19_knownGene	exon	150737355	150737388	0.000000	+	.	gene_id "uc011kvd.2"; transcript_id "uc011kvd.2";
chr7	hg19_knownGene	CDS	150737585	150737721	0.000000	+	0	gene_id "uc011kvd.2"; transcript_id "uc011kvd.2";
chr7	hg19_knownGene	exon	150737585	150737721	0.000000	+	.	gene_id "uc011kvd.2"; transcript_id "uc011kvd.2";
chr7	hg19_knownGene	CDS	150737915	150738009	0.000000	+	1	gene_id "uc011kvd.2"; transcript_id "uc011kvd.2";
chr7	hg19_knownGene	exon	150737915	150738009	0.000000	+	.	gene_id "uc011kvd.2"; transcript_id "uc011kvd.2";
chr7	hg19_knownGene	CDS	150738186	150738319	0.000000	+	2	gene_id "uc011kvd.2"; transcript_id "uc011kvd.2";
chr7	hg19_knownGene	exon	150738186	150738319	0.000000	+	.	gene_id "uc011kvd.2"; transcript_id "uc011kvd.2";
chr7	hg19_knownGene	CDS	150739048	150739195	0.000000	+	0	gene_id "uc011kvd.2"; transcript_id "uc011kvd.2";
chr7	hg19_knownGene	exon	150739048	150739195	0.000000	+	.	gene_id "uc011kvd.2"; transcript_id "uc011kvd.2";
chr7	hg19_knownGene	CDS	150741058	150741308	0.000000	+	2	gene_id "uc011kvd.2"; transcript_id "uc011kvd.2";
chr7	hg19_knownGene	exon	150741058	150741308	0.000000	+	.	gene_id "uc011kvd.2"; transcript_id "uc011kvd.2";
chr7	hg19_knownGene	CDS	150742296	150742433	0.000000	+	0	gene_id "uc011kvd.2"; transcript_id "uc011kvd.2";
chr7	hg19_knownGene	stop_codon	150742434	150742436	0.000000	+	.	gene_id "uc011kvd.2"; transcript_id "uc011kvd.2";
chr7	hg19_knownGene	exon	150742296	150744869	0.000000	+	.	gene_id "uc011kvd.2"; transcript_id "uc011kvd.2";
chr7	hg19_knownGene	exon	150725510	150725697	0.000000	+	.	gene_id "uc003wim.4"; transcript_id "uc003wim.4";
chr7	hg19_knownGene	start_codon	150731643	150731645	0.000000	+	.	gene_id "uc003wim.4"; transcript_id "uc003wim.4";
chr7	hg19_knownGene	CDS	150731643	150731686	0.000000	+	0	gene_id "uc003wim.4"; transcript_id "uc003wim.4";
chr7	hg19_knownGene	exon	150731360	150731686	0.000000	+	.	gene_id "uc003wim.4"; transcript_id "uc003wim.4";
chr7	hg19_knownGene	CDS	150731811	150731916	0.000000	+	1	gene_id "uc003wim.4"; transcript_id "uc003wim.4";
chr7	hg19_knownGene	exon	150731811	150731916	0.000000	+	.	gene_id "uc003wim.4"; transcript_id "uc003wim.4";
chr7	hg19_knownGene	CDS	150732668	150732829	0.000000	+	0	gene_id "uc003wim.4"; transcript_id "uc003wim.4";
chr7	hg19_knownGene	exon	150732668	150732829	0.000000	+	.	gene_id "uc003wim.4"; transcript_id "uc003wim.4";
chr7	hg19_knownGene	CDS	150732969	150733054	0.000000	+	0	gene_id "uc003wim.4"; transcript_id "uc003wim.4";
chr7	hg19_knownGene	exon	150732969	150733054	0.000000	+	.	gene_id "uc003wim.4"; transcript_id "uc003wim.4";
chr7	hg19_knownGene	CDS	150733160	150733257	0.000000	+	1	gene_id "uc003wim.4"; transcript_id "uc003wim.4";
chr7	hg19_knownGene	exon	150733160	150733257	0.000000	+	.	gene_id "uc003wim.4"; transcript_id "uc003wim.4";
chr7	hg19_knownGene	CDS	150733631	150733736	0.000000	+	2	gene_id "uc003wim.4"; transcript_id "uc003wim.4";
chr7	hg19_knownGene	exon	150733631	150733736	0.000000	+	.	gene_id "uc003wim.4"; transcript_id "uc003wim.4";
chr7	hg19_knownGene	CDS	150737355	150737388	0.000000	+	1	gene_id "uc003wim.4"; transcript_id "uc003wim.4";
chr7	hg19_knownGene	exon	150737355	150737388	0.000000	+	.	gene_id "uc003wim.4"; transcript_id "uc003wim.4";
chr7	hg19_knownGene	CDS	150737585	150737721	0.000000	+	0	gene_id "uc003wim.4"; transcript_id "uc003wim.4";
chr7	hg19_knownGene	exon	150737585	150737721	0.000000	+	.	gene_id "uc003wim.4"; transcript_id "uc003wim.4";
chr7	hg19_knownGene	CDS	150737915	150738009	0.000000	+	1	gene_id "uc003wim.4"; transcript_id "uc003wim.4";
chr7	hg19_knownGene	exon	150737915	150738009	0.000000	+	.	gene_id "uc003wim.4"; transcript_id "uc003wim.4";
chr7	hg19_knownGene	CDS	150738186	150738319	0.000000	+	2	gene_id "uc003wim.4"; transcript_id "uc003wim.4";
chr7	hg19_knownGene	exon	150738186	150738319	0.000000	+	.	gene_id "uc003wim.4"; transcript_id "uc003wim.4";
chr7	hg19_knownGene	CDS	150739048	150739195	0.000000	+	0	gene_id "uc003wim.4"; transcript_id "uc003wim.4";
chr7	hg19_knownGene	exon	150739048	150739195	0.000000	+	.	gene_id "uc003wim.4"; transcript_id "uc003wim.4";
chr7	hg19_knownGene	CDS	150741058	150741308	0.000000	+	2	gene_id "uc003wim.4"; transcript_id "uc003wim.4";
chr7	hg19_knownGene	exon	150741058	150741308	0.000000	+	.	gene_id "uc003wim.4"; transcript_id "uc003wim.4";
chr7	hg19_knownGene	CDS	150742296	150742433	0.000000	+	0	gene_id "uc003wim.4"; transcript_id "uc003wim.4";
chr7	hg19_knownGene	stop_codon	150742434	150742436	0.000000	+	.	gene_id "uc003wim.4"; transcript_id "uc003wim.4";
chr7	hg19_knownGene	exon	150742296	150744869	0.000000	+	.	gene_id "uc003wim.4"; transcript_id "uc003wim.4";
chr7	hg19_knownGene	start_codon	150725603	150725605	0.000000	+	.	gene_id "uc003wik.4"; transcript_id "uc003wik.4";
chr7	hg19_knownGene	CDS	150725603	150725697	0.000000	+	0	gene_id "uc003wik.4"; transcript_id "uc003wik.4";
chr7	hg19_knownGene	exon	150725510	150725697	0.000000	+	.	gene_id "uc003wik.4"; transcript_id "uc003wik.4";
chr7	hg19_knownGene	CDS	150730692	150731004	0.000000	+	1	gene_id "uc003wik.4"; transcript_id "uc003wik.4";
chr7	hg19_knownGene	exon	150730692	150731004	0.000000	+	.	gene_id "uc003wik.4"; transcript_id "uc003wik.4";
chr7	hg19_knownGene	CDS	150731360	150731515	0.000000	+	0	gene_id "uc003wik.4"; transcript_id "uc003wik.4";
chr7	hg19_knownGene	exon	150731360	150731515	0.000000	+	.	gene_id "uc003wik.4"; transcript_id "uc003wik.4";
chr7	hg19_knownGene	CDS	150731592	150731686	0.000000	+	0	gene_id "uc003wik.4"; transcript_id "uc003wik.4";
chr7	hg19_knownGene	exon	150731592	150731686	0.000000	+	.	gene_id "uc003wik.4"; transcript_id "uc003wik.4";
chr7	hg19_knownGene	CDS	150731811	150731916	0.000000	+	1	gene_id "uc003wik.4"; transcript_id "uc003wik.4";
chr7	hg19_knownGene	exon	150731811	150731916	0.000000	+	.	gene_id "uc003wik.4"; transcript_id "uc003wik.4";
chr7	hg19_knownGene	CDS	150732668	150732829	0.000000	+	0	gene_id "uc003wik.4"; transcript_id "uc003wik.4";
chr7	hg19_knownGene	exon	150732668	150732829	0.000000	+	.	gene_id "uc003wik.4"; transcript_id "uc003wik.4";
chr7	hg19_knownGene	CDS	150732969	150733054	0.000000	+	0	gene_id "uc003wik.4"; transcript_id "uc003wik.4";
chr7	hg19_knownGene	exon	150732969	150733054	0.000000	+	.	gene_id "uc003wik.4"; transcript_id "uc003wik.4";
chr7	hg19_knownGene	CDS	150733160	150733257	0.000000	+	1	gene_id "uc003wik.4"; transcript_id "uc003wik.4";
chr7	hg19_knownGene	exon	150733160	150733257	0.000000	+	.	gene_id "uc003wik.4"; transcript_id "uc003wik.4";
chr7	hg19_knownGene	CDS	150733631	150733736	0.000000	+	2	gene_id "uc003wik.4"; transcript_id "uc003wik.4";
chr7	hg19_knownGene	exon	150733631	150733736	0.000000	+	.	gene_id "uc003wik.4"; transcript_id "uc003wik.4";
chr7	hg19_knownGene	CDS	150737355	150737388	0.000000	+	1	gene_id "uc003wik.4"; transcript_id "uc003wik.4";
chr7	hg19_knownGene	exon	150737355	150737388	0.000000	+	.	gene_id "uc003wik.4"; transcript_id "uc003wik.4";
chr7	hg19_knownGene	CDS	150737585	150737721	0.000000	+	0	gene_id "uc003wik.4"; transcript_id "uc003wik.4";
chr7	hg19_knownGene	exon	150737585	150737721	0.000000	+	.	gene_id "uc003wik.4"; transcript_id "uc003wik.4";
chr7	hg19_knownGene	CDS	150737915	150738009	0.000000	+	1	gene_id "uc003wik.4"; transcript_id "uc003wik.4";
chr7	hg19_knownGene	exon	150737915	150738009	0.000000	+	.	gene_id "uc003wik.4"; transcript_id "uc003wik.4";
chr7	hg19_knownGene	CDS	150738186	150738319	0.000000	+	2	gene_id "uc003wik.4"; transcript_id "uc003wik.4";
chr7	hg19_knownGene	exon	150738186	150738319	0.000000	+	.	gene_id "uc003wik.4"; transcript_id "uc003wik.4";
chr7	hg19_knownGene	CDS	150739048	150739195	0.000000	+	0	gene_id "uc003wik.4"; transcript_id "uc003wik.4";
chr7	hg19_knownGene	exon	150739048	150739195	0.000000	+	.	gene_id "uc003wik.4"; transcript_id "uc003wik.4";
chr7	hg19_knownGene	CDS	150741058	150741308	0.000000	+	2	gene_id "uc003wik.4"; transcript_id "uc003wik.4";
chr7	hg19_knownGene	exon	150741058	150741308	0.000000	+	.	gene_id "uc003wik.4"; transcript_id "uc003wik.4";
chr7	hg19_knownGene	CDS	150742296	150742433	0.000000	+	0	gene_id "uc003wik.4"; transcript_id "uc003wik.4";
chr7	hg19_knownGene	stop_codon	150742434	150742436	0.000000	+	.	gene_id "uc003wik.4"; transcript_id "uc003wik.4";
chr7	hg19_knownGene	exon	150742296	150744869	0.000000	+	.	gene_id "uc003wik.4"; transcript_id "uc003wik.4";
chr7	hg19_knownGene	start_codon	150745973	150745975	0.000000	+	.	gene_id "uc003win.3"; transcript_id "uc003win.3";
chr7	hg19_knownGene	CDS	150745973	150746506	0.000000	+	0	gene_id "uc003win.3"; transcript_id "uc003win.3";
chr7	hg19_knownGene	exon	150745379	150746506	0.000000	+	.	gene_id "uc003win.3"; transcript_id "uc003win.3";
chr7	hg19_knownGene	CDS	150747193	150747343	0.000000	+	0	gene_id "uc003win.3"; transcript_id "uc003win.3";
chr7	hg19_knownGene	exon	150747193	150747343	0.000000	+	.	gene_id "uc003win.3"; transcript_id "uc003win.3";
chr7	hg19_knownGene	CDS	150747568	150747695	0.000000	+	2	gene_id "uc003win.3"; transcript_id "uc003win.3";
chr7	hg19_knownGene	exon	150747568	150747695	0.000000	+	.	gene_id "uc003win.3"; transcript_id "uc003win.3";
chr7	hg19_knownGene	CDS	150747845	150748040	0.000000	+	0	gene_id "uc003win.3"; transcript_id "uc003win.3";
chr7	hg19_knownGene	exon	150747845	150748040	0.000000	+	.	gene_id "uc003win.3"; transcript_id "uc003win.3";
chr7	hg19_knownGene	CDS	150748126	150748182	0.000000	+	2	gene_id "uc003win.3"; transcript_id "uc003win.3";
chr7	hg19_knownGene	exon	150748126	150748182	0.000000	+	.	gene_id "uc003win.3"; transcript_id "uc003win.3";
chr7	hg19_knownGene	CDS	150748259	150748406	0.000000	+	2	gene_id "uc003win.3"; transcript_id "uc003win.3";
chr7	hg19_knownGene	exon	150748259	150748406	0.000000	+	.	gene_id "uc003win.3"; transcript_id "uc003win.3";
chr7	hg19_knownGene	CDS	150748897	150748988	0.000000	+	1	gene_id "uc003win.3"; transcript_id "uc003win.3";
chr7	hg19_knownGene	exon	150748897	150748988	0.000000	+	.	gene_id "uc003win.3"; transcript_id "uc003win.3";
chr7	hg19_knownGene	CDS	150749070	150749149	0.000000	+	2	gene_id "uc003win.3"; transcript_id "uc003win.3";
chr7	hg19_knownGene	exon	150749070	150749149	0.000000	+	.	gene_id "uc003win.3"; transcript_id "uc003win.3";
chr7	hg19_knownGene	CDS	150749253	150749324	0.000000	+	0	gene_id "uc003win.3"; transcript_id "uc003win.3";
chr7	hg19_knownGene	exon	150749253	150749324	0.000000	+	.	gene_id "uc003win.3"; transcript_id "uc003win.3";
chr7	hg19_knownGene	CDS	150749503	150749561	0.000000	+	0	gene_id "uc003win.3"; transcript_id "uc003win.3";
chr7	hg19_knownGene	exon	150749503	150749561	0.000000	+	.	gene_id "uc003win.3"; transcript_id "uc003win.3";
chr7	hg19_knownGene	CDS	150749661	150749736	0.000000	+	1	gene_id "uc003win.3"; transcript_id "uc003win.3";
chr7	hg19_knownGene	stop_codon	150749737	150749739	0.000000	+	.	gene_id "uc003win.3"; transcript_id "uc003win.3";
chr7	hg19_knownGene	exon	150749661	150749843	0.000000	+	.	gene_id "uc003win.3"; transcript_id "uc003win.3";
chr7	hg19_knownGene	start_codon	150745973	150745975	0.000000	+	.	gene_id "uc003wio.3"; transcript_id "uc003wio.3";
chr7	hg19_knownGene	CDS	150745973	150746506	0.000000	+	0	gene_id "uc003wio.3"; transcript_id "uc003wio.3";
chr7	hg19_knownGene	exon	150745379	150746506	0.000000	+	.	gene_id "uc003wio.3"; transcript_id "uc003wio.3";
chr7	hg19_knownGene	CDS	150747193	150747343	0.000000	+	0	gene_id "uc003wio.3"; transcript_id "uc003wio.3";
chr7	hg19_knownGene	exon	150747193	150747343	0.000000	+	.	gene_id "uc003wio.3"; transcript_id "uc003wio.3";
chr7	hg19_knownGene	CDS	150747568	150747695	0.000000	+	2	gene_id "uc003wio.3"; transcript_id "uc003wio.3";
chr7	hg19_knownGene	exon	150747568	150747695	0.000000	+	.	gene_id "uc003wio.3"; transcript_id "uc003wio.3";
chr7	hg19_knownGene	CDS	150747845	150748040	0.000000	+	0	gene_id "uc003wio.3"; transcript_id "uc003wio.3";
chr7	hg19_knownGene	exon	150747845	150748040	0.000000	+	.	gene_id "uc003wio.3"; transcript_id "uc003wio.3";
chr7	hg19_knownGene	CDS	150748126	150748182	0.000000	+	2	gene_id "uc003wio.3"; transcript_id "uc003wio.3";
chr7	hg19_knownGene	exon	150748126	150748182	0.000000	+	.	gene_id "uc003wio.3"; transcript_id "uc003wio.3";
chr7	hg19_knownGene	CDS	150748259	150748406	0.000000	+	2	gene_id "uc003wio.3"; transcript_id "uc003wio.3";
chr7	hg19_knownGene	exon	150748259	150748406	0.000000	+	.	gene_id "uc003wio.3"; transcript_id "uc003wio.3";
chr7	hg19_knownGene	CDS	150748897	150748988	0.000000	+	1	gene_id "uc003wio.3"; transcript_id "uc003wio.3";
chr7	hg19_knownGene	exon	150748897	150748988	0.000000	+	.	gene_id "uc003wio.3"; transcript_id "uc003wio.3";
chr7	hg19_knownGene	CDS	150749070	150749149	0.000000	+	2	gene_id "uc003wio.3"; transcript_id "uc003wio.3";
chr7	hg19_knownGene	exon	150749070	150749149	0.000000	+	.	gene_id "uc003wio.3"; transcript_id "uc003wio.3";
chr7	hg19_knownGene	CDS	150749253	150749324	0.000000	+	0	gene_id "uc003wio.3"; transcript_id "uc003wio.3";
chr7	hg19_knownGene	exon	150749253	150749324	0.000000	+	.	gene_id "uc003wio.3"; transcript_id "uc003wio.3";
chr7	hg19_knownGene	CDS	150749503	150749561	0.000000	+	0	gene_id "uc003wio.3"; transcript_id "uc003wio.3";
chr7	hg19_knownGene	exon	150749503	150749561	0.000000	+	.	gene_id "uc003wio.3"; transcript_id "uc003wio.3";
chr7	hg19_knownGene	CDS	150749641	150749770	0.000000	+	1	gene_id "uc003wio.3"; transcript_id "uc003wio.3";
chr7	hg19_knownGene	stop_codon	150749771	150749773	0.000000	+	.	gene_id "uc003wio.3"; transcript_id "uc003wio.3";
chr7	hg19_knownGene	exon	150749641	150749843	0.000000	+	.	gene_id "uc003wio.3"; transcript_id "uc003wio.3";
chr7	hg19_knownGene	start_codon	150745973	150745975	0.000000	+	.	gene_id "uc003wip.3"; transcript_id "uc003wip.3";
chr7	hg19_knownGene	CDS	150745973	150746506	0.000000	+	0	gene_id "uc003wip.3"; transcript_id "uc003wip.3";
chr7	hg19_knownGene	exon	150745379	150746506	0.000000	+	.	gene_id "uc003wip.3"; transcript_id "uc003wip.3";
chr7	hg19_knownGene	CDS	150747193	150747343	0.000000	+	0	gene_id "uc003wip.3"; transcript_id "uc003wip.3";
chr7	hg19_knownGene	exon	150747193	150747343	0.000000	+	.	gene_id "uc003wip.3"; transcript_id "uc003wip.3";
chr7	hg19_knownGene	CDS	150747568	150747695	0.000000	+	2	gene_id "uc003wip.3"; transcript_id "uc003wip.3";
chr7	hg19_knownGene	exon	150747568	150747695	0.000000	+	.	gene_id "uc003wip.3"; transcript_id "uc003wip.3";
chr7	hg19_knownGene	CDS	150747845	150748040	0.000000	+	0	gene_id "uc003wip.3"; transcript_id "uc003wip.3";
chr7	hg19_knownGene	exon	150747845	150748040	0.000000	+	.	gene_id "uc003wip.3"; transcript_id "uc003wip.3";
chr7	hg19_knownGene	CDS	150748126	150748182	0.000000	+	2	gene_id "uc003wip.3"; transcript_id "uc003wip.3";
chr7	hg19_knownGene	exon	150748126	150748182	0.000000	+	.	gene_id "uc003wip.3"; transcript_id "uc003wip.3";
chr7	hg19_knownGene	CDS	150748259	150748406	0.000000	+	2	gene_id "uc003wip.3"; transcript_id "uc003wip.3";
chr7	hg19_knownGene	exon	150748259	150748406	0.000000	+	.	gene_id "uc003wip.3"; transcript_id "uc003wip.3";
chr7	hg19_knownGene	CDS	150748897	150748988	0.000000	+	1	gene_id "uc003wip.3"; transcript_id "uc003wip.3";
chr7	hg19_knownGene	exon	150748897	150748988	0.000000	+	.	gene_id "uc003wip.3"; transcript_id "uc003wip.3";
chr7	hg19_knownGene	CDS	150749070	150749149	0.000000	+	2	gene_id "uc003wip.3"; transcript_id "uc003wip.3";
chr7	hg19_knownGene	exon	150749070	150749149	0.000000	+	.	gene_id "uc003wip.3"; transcript_id "uc003wip.3";
chr7	hg19_knownGene	CDS	150749253	150749324	0.000000	+	0	gene_id "uc003wip.3"; transcript_id "uc003wip.3";
chr7	hg19_knownGene	exon	150749253	150749324	0.000000	+	.	gene_id "uc003wip.3"; transcript_id "uc003wip.3";
chr7	hg19_knownGene	CDS	150749661	150749831	0.000000	+	0	gene_id "uc003wip.3"; transcript_id "uc003wip.3";
chr7	hg19_knownGene	stop_codon	150749832	150749834	0.000000	+	.	gene_id "uc003wip.3"; transcript_id "uc003wip.3";
chr7	hg19_knownGene	exon	150749661	150749843	0.000000	+	.	gene_id "uc003wip.3"; transcript_id "uc003wip.3";
chr7	hg19_knownGene	exon	150750899	150751182	0.000000	-	.	gene_id "uc022apy.1"; transcript_id "uc022apy.1";
chr7	hg19_knownGene	exon	150751299	150751379	0.000000	-	.	gene_id "uc022apy.1"; transcript_id "uc022apy.1";
chr7	hg19_knownGene	exon	150751492	150751560	0.000000	-	.	gene_id "uc022apy.1"; transcript_id "uc022apy.1";
chr7	hg19_knownGene	stop_codon	150751096	150751098	0.000000	-	.	gene_id "uc003wir.2"; transcript_id "uc003wir.2";
chr7	hg19_knownGene	CDS	150751099	150751182	0.000000	-	0	gene_id "uc003wir.2"; transcript_id "uc003wir.2";
chr7	hg19_knownGene	exon	150750899	150751182	0.000000	-	.	gene_id "uc003wir.2"; transcript_id "uc003wir.2";
chr7	hg19_knownGene	CDS	150751299	150751379	0.000000	-	0	gene_id "uc003wir.2"; transcript_id "uc003wir.2";
chr7	hg19_knownGene	exon	150751299	150751379	0.000000	-	.	gene_id "uc003wir.2"; transcript_id "uc003wir.2";
chr7	hg19_knownGene	CDS	150751492	150751552	0.000000	-	1	gene_id "uc003wir.2"; transcript_id "uc003wir.2";
chr7	hg19_knownGene	exon	150751492	150751552	0.000000	-	.	gene_id "uc003wir.2"; transcript_id "uc003wir.2";
chr7	hg19_knownGene	CDS	150752114	150752183	0.000000	-	2	gene_id "uc003wir.2"; transcript_id "uc003wir.2";
chr7	hg19_knownGene	exon	150752114	150752183	0.000000	-	.	gene_id "uc003wir.2"; transcript_id "uc003wir.2";
chr7	hg19_knownGene	CDS	150752364	150752460	0.000000	-	0	gene_id "uc003wir.2"; transcript_id "uc003wir.2";
chr7	hg19_knownGene	exon	150752364	150752460	0.000000	-	.	gene_id "uc003wir.2"; transcript_id "uc003wir.2";
chr7	hg19_knownGene	CDS	150752619	150752693	0.000000	-	0	gene_id "uc003wir.2"; transcript_id "uc003wir.2";
chr7	hg19_knownGene	exon	150752619	150752693	0.000000	-	.	gene_id "uc003wir.2"; transcript_id "uc003wir.2";
chr7	hg19_knownGene	CDS	150752840	150752935	0.000000	-	0	gene_id "uc003wir.2"; transcript_id "uc003wir.2";
chr7	hg19_knownGene	exon	150752840	150752935	0.000000	-	.	gene_id "uc003wir.2"; transcript_id "uc003wir.2";
chr7	hg19_knownGene	CDS	150753667	150753723	0.000000	-	0	gene_id "uc003wir.2"; transcript_id "uc003wir.2";
chr7	hg19_knownGene	exon	150753667	150753723	0.000000	-	.	gene_id "uc003wir.2"; transcript_id "uc003wir.2";
chr7	hg19_knownGene	CDS	150753823	150753883	0.000000	-	1	gene_id "uc003wir.2"; transcript_id "uc003wir.2";
chr7	hg19_knownGene	exon	150753823	150753883	0.000000	-	.	gene_id "uc003wir.2"; transcript_id "uc003wir.2";
chr7	hg19_knownGene	CDS	150753995	150754062	0.000000	-	0	gene_id "uc003wir.2"; transcript_id "uc003wir.2";
chr7	hg19_knownGene	exon	150753995	150754062	0.000000	-	.	gene_id "uc003wir.2"; transcript_id "uc003wir.2";
chr7	hg19_knownGene	CDS	150754159	150754247	0.000000	-	2	gene_id "uc003wir.2"; transcript_id "uc003wir.2";
chr7	hg19_knownGene	exon	150754159	150754247	0.000000	-	.	gene_id "uc003wir.2"; transcript_id "uc003wir.2";
chr7	hg19_knownGene	CDS	150754899	150754935	0.000000	-	0	gene_id "uc003wir.2"; transcript_id "uc003wir.2";
chr7	hg19_knownGene	start_codon	150754933	150754935	0.000000	-	.	gene_id "uc003wir.2"; transcript_id "uc003wir.2";
chr7	hg19_knownGene	exon	150754899	150755052	0.000000	-	.	gene_id "uc003wir.2"; transcript_id "uc003wir.2";
chr7	hg19_knownGene	stop_codon	150751096	150751098	0.000000	-	.	gene_id "uc003wis.2"; transcript_id "uc003wis.2";
chr7	hg19_knownGene	CDS	150751099	150751182	0.000000	-	0	gene_id "uc003wis.2"; transcript_id "uc003wis.2";
chr7	hg19_knownGene	exon	150750899	150751182	0.000000	-	.	gene_id "uc003wis.2"; transcript_id "uc003wis.2";
chr7	hg19_knownGene	CDS	150751299	150751379	0.000000	-	0	gene_id "uc003wis.2"; transcript_id "uc003wis.2";
chr7	hg19_knownGene	exon	150751299	150751379	0.000000	-	.	gene_id "uc003wis.2"; transcript_id "uc003wis.2";
chr7	hg19_knownGene	CDS	150751492	150751552	0.000000	-	1	gene_id "uc003wis.2"; transcript_id "uc003wis.2";
chr7	hg19_knownGene	exon	150751492	150751552	0.000000	-	.	gene_id "uc003wis.2"; transcript_id "uc003wis.2";
chr7	hg19_knownGene	CDS	150752114	150752183	0.000000	-	2	gene_id "uc003wis.2"; transcript_id "uc003wis.2";
chr7	hg19_knownGene	exon	150752114	150752183	0.000000	-	.	gene_id "uc003wis.2"; transcript_id "uc003wis.2";
chr7	hg19_knownGene	CDS	150752364	150752460	0.000000	-	0	gene_id "uc003wis.2"; transcript_id "uc003wis.2";
chr7	hg19_knownGene	exon	150752364	150752460	0.000000	-	.	gene_id "uc003wis.2"; transcript_id "uc003wis.2";
chr7	hg19_knownGene	CDS	150752619	150752693	0.000000	-	0	gene_id "uc003wis.2"; transcript_id "uc003wis.2";
chr7	hg19_knownGene	exon	150752619	150752693	0.000000	-	.	gene_id "uc003wis.2"; transcript_id "uc003wis.2";
chr7	hg19_knownGene	CDS	150753667	150753723	0.000000	-	0	gene_id "uc003wis.2"; transcript_id "uc003wis.2";
chr7	hg19_knownGene	exon	150753667	150753723	0.000000	-	.	gene_id "uc003wis.2"; transcript_id "uc003wis.2";
chr7	hg19_knownGene	CDS	150753823	150753883	0.000000	-	1	gene_id "uc003wis.2"; transcript_id "uc003wis.2";
chr7	hg19_knownGene	exon	150753823	150753883	0.000000	-	.	gene_id "uc003wis.2"; transcript_id "uc003wis.2";
chr7	hg19_knownGene	CDS	150753995	150754062	0.000000	-	0	gene_id "uc003wis.2"; transcript_id "uc003wis.2";
chr7	hg19_knownGene	exon	150753995	150754062	0.000000	-	.	gene_id "uc003wis.2"; transcript_id "uc003wis.2";
chr7	hg19_knownGene	CDS	150754159	150754247	0.000000	-	2	gene_id "uc003wis.2"; transcript_id "uc003wis.2";
chr7	hg19_knownGene	exon	150754159	150754247	0.000000	-	.	gene_id "uc003wis.2"; transcript_id "uc003wis.2";
chr7	hg19_knownGene	CDS	150754899	150754935	0.000000	-	0	gene_id "uc003wis.2"; transcript_id "uc003wis.2";
chr7	hg19_knownGene	start_codon	150754933	150754935	0.000000	-	.	gene_id "uc003wis.2"; transcript_id "uc003wis.2";
chr7	hg19_knownGene	exon	150754899	150755052	0.000000	-	.	gene_id "uc003wis.2"; transcript_id "uc003wis.2";
chr7	hg19_knownGene	exon	150755299	150756275	0.000000	+	.	gene_id "uc022apz.1"; transcript_id "uc022apz.1";
chr7	hg19_knownGene	start_codon	150759075	150759077	0.000000	+	.	gene_id "uc022apz.1"; transcript_id "uc022apz.1";
chr7	hg19_knownGene	CDS	150759075	150759125	0.000000	+	0	gene_id "uc022apz.1"; transcript_id "uc022apz.1";
chr7	hg19_knownGene	exon	150759012	150759125	0.000000	+	.	gene_id "uc022apz.1"; transcript_id "uc022apz.1";
chr7	hg19_knownGene	CDS	150761289	150761454	0.000000	+	0	gene_id "uc022apz.1"; transcript_id "uc022apz.1";
chr7	hg19_knownGene	exon	150761289	150761454	0.000000	+	.	gene_id "uc022apz.1"; transcript_id "uc022apz.1";
chr7	hg19_knownGene	CDS	150761613	150761854	0.000000	+	2	gene_id "uc022apz.1"; transcript_id "uc022apz.1";
chr7	hg19_knownGene	exon	150761613	150761854	0.000000	+	.	gene_id "uc022apz.1"; transcript_id "uc022apz.1";
chr7	hg19_knownGene	CDS	150761935	150762053	0.000000	+	0	gene_id "uc022apz.1"; transcript_id "uc022apz.1";
chr7	hg19_knownGene	exon	150761935	150762053	0.000000	+	.	gene_id "uc022apz.1"; transcript_id "uc022apz.1";
chr7	hg19_knownGene	CDS	150763604	150763848	0.000000	+	1	gene_id "uc022apz.1"; transcript_id "uc022apz.1";
chr7	hg19_knownGene	exon	150763604	150763848	0.000000	+	.	gene_id "uc022apz.1"; transcript_id "uc022apz.1";
chr7	hg19_knownGene	CDS	150763938	150764080	0.000000	+	2	gene_id "uc022apz.1"; transcript_id "uc022apz.1";
chr7	hg19_knownGene	exon	150763938	150764080	0.000000	+	.	gene_id "uc022apz.1"; transcript_id "uc022apz.1";
chr7	hg19_knownGene	CDS	150764961	150765141	0.000000	+	0	gene_id "uc022apz.1"; transcript_id "uc022apz.1";
chr7	hg19_knownGene	exon	150764961	150765141	0.000000	+	.	gene_id "uc022apz.1"; transcript_id "uc022apz.1";
chr7	hg19_knownGene	CDS	150767034	150767169	0.000000	+	2	gene_id "uc022apz.1"; transcript_id "uc022apz.1";
chr7	hg19_knownGene	exon	150767034	150767169	0.000000	+	.	gene_id "uc022apz.1"; transcript_id "uc022apz.1";
chr7	hg19_knownGene	CDS	150767268	150767433	0.000000	+	1	gene_id "uc022apz.1"; transcript_id "uc022apz.1";
chr7	hg19_knownGene	exon	150767268	150767433	0.000000	+	.	gene_id "uc022apz.1"; transcript_id "uc022apz.1";
chr7	hg19_knownGene	CDS	150767544	150767658	0.000000	+	0	gene_id "uc022apz.1"; transcript_id "uc022apz.1";
chr7	hg19_knownGene	exon	150767544	150767658	0.000000	+	.	gene_id "uc022apz.1"; transcript_id "uc022apz.1";
chr7	hg19_knownGene	CDS	150767814	150767998	0.000000	+	2	gene_id "uc022apz.1"; transcript_id "uc022apz.1";
chr7	hg19_knownGene	exon	150767814	150767998	0.000000	+	.	gene_id "uc022apz.1"; transcript_id "uc022apz.1";
chr7	hg19_knownGene	CDS	150768159	150768384	0.000000	+	0	gene_id "uc022apz.1"; transcript_id "uc022apz.1";
chr7	hg19_knownGene	exon	150768159	150768384	0.000000	+	.	gene_id "uc022apz.1"; transcript_id "uc022apz.1";
chr7	hg19_knownGene	CDS	150768477	150768692	0.000000	+	2	gene_id "uc022apz.1"; transcript_id "uc022apz.1";
chr7	hg19_knownGene	exon	150768477	150768692	0.000000	+	.	gene_id "uc022apz.1"; transcript_id "uc022apz.1";
chr7	hg19_knownGene	CDS	150768776	150768924	0.000000	+	2	gene_id "uc022apz.1"; transcript_id "uc022apz.1";
chr7	hg19_knownGene	exon	150768776	150768924	0.000000	+	.	gene_id "uc022apz.1"; transcript_id "uc022apz.1";
chr7	hg19_knownGene	CDS	150769029	150769223	0.000000	+	0	gene_id "uc022apz.1"; transcript_id "uc022apz.1";
chr7	hg19_knownGene	exon	150769029	150769223	0.000000	+	.	gene_id "uc022apz.1"; transcript_id "uc022apz.1";
chr7	hg19_knownGene	CDS	150771126	150771380	0.000000	+	0	gene_id "uc022apz.1"; transcript_id "uc022apz.1";
chr7	hg19_knownGene	exon	150771126	150771380	0.000000	+	.	gene_id "uc022apz.1"; transcript_id "uc022apz.1";
chr7	hg19_knownGene	CDS	150771486	150771575	0.000000	+	0	gene_id "uc022apz.1"; transcript_id "uc022apz.1";
chr7	hg19_knownGene	exon	150771486	150771575	0.000000	+	.	gene_id "uc022apz.1"; transcript_id "uc022apz.1";
chr7	hg19_knownGene	CDS	150771762	150771928	0.000000	+	0	gene_id "uc022apz.1"; transcript_id "uc022apz.1";
chr7	hg19_knownGene	exon	150771762	150771928	0.000000	+	.	gene_id "uc022apz.1"; transcript_id "uc022apz.1";
chr7	hg19_knownGene	CDS	150772342	150772595	0.000000	+	1	gene_id "uc022apz.1"; transcript_id "uc022apz.1";
chr7	hg19_knownGene	exon	150772342	150772595	0.000000	+	.	gene_id "uc022apz.1"; transcript_id "uc022apz.1";
chr7	hg19_knownGene	CDS	150772693	150772862	0.000000	+	2	gene_id "uc022apz.1"; transcript_id "uc022apz.1";
chr7	hg19_knownGene	exon	150772693	150772862	0.000000	+	.	gene_id "uc022apz.1"; transcript_id "uc022apz.1";
chr7	hg19_knownGene	CDS	150773100	150773273	0.000000	+	0	gene_id "uc022apz.1"; transcript_id "uc022apz.1";
chr7	hg19_knownGene	exon	150773100	150773273	0.000000	+	.	gene_id "uc022apz.1"; transcript_id "uc022apz.1";
chr7	hg19_knownGene	CDS	150773374	150773451	0.000000	+	0	gene_id "uc022apz.1"; transcript_id "uc022apz.1";
chr7	hg19_knownGene	stop_codon	150773452	150773454	0.000000	+	.	gene_id "uc022apz.1"; transcript_id "uc022apz.1";
chr7	hg19_knownGene	exon	150773374	150773614	0.000000	+	.	gene_id "uc022apz.1"; transcript_id "uc022apz.1";
chr7	hg19_knownGene	exon	150756657	150756849	0.000000	+	.	gene_id "uc003wit.4"; transcript_id "uc003wit.4";
chr7	hg19_knownGene	start_codon	150759075	150759077	0.000000	+	.	gene_id "uc003wit.4"; transcript_id "uc003wit.4";
chr7	hg19_knownGene	CDS	150759075	150759125	0.000000	+	0	gene_id "uc003wit.4"; transcript_id "uc003wit.4";
chr7	hg19_knownGene	exon	150759012	150759125	0.000000	+	.	gene_id "uc003wit.4"; transcript_id "uc003wit.4";
chr7	hg19_knownGene	CDS	150761289	150761454	0.000000	+	0	gene_id "uc003wit.4"; transcript_id "uc003wit.4";
chr7	hg19_knownGene	exon	150761289	150761454	0.000000	+	.	gene_id "uc003wit.4"; transcript_id "uc003wit.4";
chr7	hg19_knownGene	CDS	150761613	150761854	0.000000	+	2	gene_id "uc003wit.4"; transcript_id "uc003wit.4";
chr7	hg19_knownGene	exon	150761613	150761854	0.000000	+	.	gene_id "uc003wit.4"; transcript_id "uc003wit.4";
chr7	hg19_knownGene	CDS	150761935	150762053	0.000000	+	0	gene_id "uc003wit.4"; transcript_id "uc003wit.4";
chr7	hg19_knownGene	exon	150761935	150762053	0.000000	+	.	gene_id "uc003wit.4"; transcript_id "uc003wit.4";
chr7	hg19_knownGene	CDS	150763604	150763848	0.000000	+	1	gene_id "uc003wit.4"; transcript_id "uc003wit.4";
chr7	hg19_knownGene	exon	150763604	150763848	0.000000	+	.	gene_id "uc003wit.4"; transcript_id "uc003wit.4";
chr7	hg19_knownGene	CDS	150763938	150764080	0.000000	+	2	gene_id "uc003wit.4"; transcript_id "uc003wit.4";
chr7	hg19_knownGene	exon	150763938	150764080	0.000000	+	.	gene_id "uc003wit.4"; transcript_id "uc003wit.4";
chr7	hg19_knownGene	CDS	150764961	150765141	0.000000	+	0	gene_id "uc003wit.4"; transcript_id "uc003wit.4";
chr7	hg19_knownGene	exon	150764961	150765141	0.000000	+	.	gene_id "uc003wit.4"; transcript_id "uc003wit.4";
chr7	hg19_knownGene	CDS	150767034	150767169	0.000000	+	2	gene_id "uc003wit.4"; transcript_id "uc003wit.4";
chr7	hg19_knownGene	exon	150767034	150767169	0.000000	+	.	gene_id "uc003wit.4"; transcript_id "uc003wit.4";
chr7	hg19_knownGene	CDS	150767268	150767433	0.000000	+	1	gene_id "uc003wit.4"; transcript_id "uc003wit.4";
chr7	hg19_knownGene	exon	150767268	150767433	0.000000	+	.	gene_id "uc003wit.4"; transcript_id "uc003wit.4";
chr7	hg19_knownGene	CDS	150767544	150767658	0.000000	+	0	gene_id "uc003wit.4"; transcript_id "uc003wit.4";
chr7	hg19_knownGene	exon	150767544	150767658	0.000000	+	.	gene_id "uc003wit.4"; transcript_id "uc003wit.4";
chr7	hg19_knownGene	CDS	150767814	150767998	0.000000	+	2	gene_id "uc003wit.4"; transcript_id "uc003wit.4";
chr7	hg19_knownGene	exon	150767814	150767998	0.000000	+	.	gene_id "uc003wit.4"; transcript_id "uc003wit.4";
chr7	hg19_knownGene	CDS	150768159	150768384	0.000000	+	0	gene_id "uc003wit.4"; transcript_id "uc003wit.4";
chr7	hg19_knownGene	exon	150768159	150768384	0.000000	+	.	gene_id "uc003wit.4"; transcript_id "uc003wit.4";
chr7	hg19_knownGene	CDS	150768477	150768692	0.000000	+	2	gene_id "uc003wit.4"; transcript_id "uc003wit.4";
chr7	hg19_knownGene	exon	150768477	150768692	0.000000	+	.	gene_id "uc003wit.4"; transcript_id "uc003wit.4";
chr7	hg19_knownGene	CDS	150768776	150768924	0.000000	+	2	gene_id "uc003wit.4"; transcript_id "uc003wit.4";
chr7	hg19_knownGene	exon	150768776	150768924	0.000000	+	.	gene_id "uc003wit.4"; transcript_id "uc003wit.4";
chr7	hg19_knownGene	CDS	150769029	150769223	0.000000	+	0	gene_id "uc003wit.4"; transcript_id "uc003wit.4";
chr7	hg19_knownGene	exon	150769029	150769223	0.000000	+	.	gene_id "uc003wit.4"; transcript_id "uc003wit.4";
chr7	hg19_knownGene	CDS	150771126	150771380	0.000000	+	0	gene_id "uc003wit.4"; transcript_id "uc003wit.4";
chr7	hg19_knownGene	exon	150771126	150771380	0.000000	+	.	gene_id "uc003wit.4"; transcript_id "uc003wit.4";
chr7	hg19_knownGene	CDS	150771486	150771575	0.000000	+	0	gene_id "uc003wit.4"; transcript_id "uc003wit.4";
chr7	hg19_knownGene	exon	150771486	150771575	0.000000	+	.	gene_id "uc003wit.4"; transcript_id "uc003wit.4";
chr7	hg19_knownGene	CDS	150771762	150771928	0.000000	+	0	gene_id "uc003wit.4"; transcript_id "uc003wit.4";
chr7	hg19_knownGene	exon	150771762	150771928	0.000000	+	.	gene_id "uc003wit.4"; transcript_id "uc003wit.4";
chr7	hg19_knownGene	CDS	150772342	150772595	0.000000	+	1	gene_id "uc003wit.4"; transcript_id "uc003wit.4";
chr7	hg19_knownGene	exon	150772342	150772595	0.000000	+	.	gene_id "uc003wit.4"; transcript_id "uc003wit.4";
chr7	hg19_knownGene	CDS	150772693	150772862	0.000000	+	2	gene_id "uc003wit.4"; transcript_id "uc003wit.4";
chr7	hg19_knownGene	exon	150772693	150772862	0.000000	+	.	gene_id "uc003wit.4"; transcript_id "uc003wit.4";
chr7	hg19_knownGene	CDS	150773100	150773273	0.000000	+	0	gene_id "uc003wit.4"; transcript_id "uc003wit.4";
chr7	hg19_knownGene	exon	150773100	150773273	0.000000	+	.	gene_id "uc003wit.4"; transcript_id "uc003wit.4";
chr7	hg19_knownGene	CDS	150773374	150773451	0.000000	+	0	gene_id "uc003wit.4"; transcript_id "uc003wit.4";
chr7	hg19_knownGene	stop_codon	150773452	150773454	0.000000	+	.	gene_id "uc003wit.4"; transcript_id "uc003wit.4";
chr7	hg19_knownGene	exon	150773374	150773614	0.000000	+	.	gene_id "uc003wit.4"; transcript_id "uc003wit.4";
chr7	hg19_knownGene	start_codon	150759727	150759729	0.000000	+	.	gene_id "uc011kve.2"; transcript_id "uc011kve.2";
chr7	hg19_knownGene	CDS	150759727	150759750	0.000000	+	0	gene_id "uc011kve.2"; transcript_id "uc011kve.2";
chr7	hg19_knownGene	exon	150759634	150759750	0.000000	+	.	gene_id "uc011kve.2"; transcript_id "uc011kve.2";
chr7	hg19_knownGene	CDS	150761289	150761454	0.000000	+	0	gene_id "uc011kve.2"; transcript_id "uc011kve.2";
chr7	hg19_knownGene	exon	150761289	150761454	0.000000	+	.	gene_id "uc011kve.2"; transcript_id "uc011kve.2";
chr7	hg19_knownGene	CDS	150761613	150761854	0.000000	+	2	gene_id "uc011kve.2"; transcript_id "uc011kve.2";
chr7	hg19_knownGene	exon	150761613	150761854	0.000000	+	.	gene_id "uc011kve.2"; transcript_id "uc011kve.2";
chr7	hg19_knownGene	CDS	150761935	150762053	0.000000	+	0	gene_id "uc011kve.2"; transcript_id "uc011kve.2";
chr7	hg19_knownGene	exon	150761935	150762053	0.000000	+	.	gene_id "uc011kve.2"; transcript_id "uc011kve.2";
chr7	hg19_knownGene	CDS	150763604	150763848	0.000000	+	1	gene_id "uc011kve.2"; transcript_id "uc011kve.2";
chr7	hg19_knownGene	exon	150763604	150763848	0.000000	+	.	gene_id "uc011kve.2"; transcript_id "uc011kve.2";
chr7	hg19_knownGene	CDS	150763938	150764080	0.000000	+	2	gene_id "uc011kve.2"; transcript_id "uc011kve.2";
chr7	hg19_knownGene	exon	150763938	150764080	0.000000	+	.	gene_id "uc011kve.2"; transcript_id "uc011kve.2";
chr7	hg19_knownGene	CDS	150764961	150765141	0.000000	+	0	gene_id "uc011kve.2"; transcript_id "uc011kve.2";
chr7	hg19_knownGene	exon	150764961	150765141	0.000000	+	.	gene_id "uc011kve.2"; transcript_id "uc011kve.2";
chr7	hg19_knownGene	CDS	150767034	150767169	0.000000	+	2	gene_id "uc011kve.2"; transcript_id "uc011kve.2";
chr7	hg19_knownGene	exon	150767034	150767169	0.000000	+	.	gene_id "uc011kve.2"; transcript_id "uc011kve.2";
chr7	hg19_knownGene	CDS	150767268	150767433	0.000000	+	1	gene_id "uc011kve.2"; transcript_id "uc011kve.2";
chr7	hg19_knownGene	exon	150767268	150767433	0.000000	+	.	gene_id "uc011kve.2"; transcript_id "uc011kve.2";
chr7	hg19_knownGene	CDS	150767544	150767658	0.000000	+	0	gene_id "uc011kve.2"; transcript_id "uc011kve.2";
chr7	hg19_knownGene	exon	150767544	150767658	0.000000	+	.	gene_id "uc011kve.2"; transcript_id "uc011kve.2";
chr7	hg19_knownGene	CDS	150767814	150767998	0.000000	+	2	gene_id "uc011kve.2"; transcript_id "uc011kve.2";
chr7	hg19_knownGene	exon	150767814	150767998	0.000000	+	.	gene_id "uc011kve.2"; transcript_id "uc011kve.2";
chr7	hg19_knownGene	CDS	150768159	150768384	0.000000	+	0	gene_id "uc011kve.2"; transcript_id "uc011kve.2";
chr7	hg19_knownGene	exon	150768159	150768384	0.000000	+	.	gene_id "uc011kve.2"; transcript_id "uc011kve.2";
chr7	hg19_knownGene	CDS	150768477	150768692	0.000000	+	2	gene_id "uc011kve.2"; transcript_id "uc011kve.2";
chr7	hg19_knownGene	exon	150768477	150768692	0.000000	+	.	gene_id "uc011kve.2"; transcript_id "uc011kve.2";
chr7	hg19_knownGene	CDS	150768776	150768924	0.000000	+	2	gene_id "uc011kve.2"; transcript_id "uc011kve.2";
chr7	hg19_knownGene	exon	150768776	150768924	0.000000	+	.	gene_id "uc011kve.2"; transcript_id "uc011kve.2";
chr7	hg19_knownGene	CDS	150769029	150769223	0.000000	+	0	gene_id "uc011kve.2"; transcript_id "uc011kve.2";
chr7	hg19_knownGene	exon	150769029	150769223	0.000000	+	.	gene_id "uc011kve.2"; transcript_id "uc011kve.2";
chr7	hg19_knownGene	CDS	150771126	150771380	0.000000	+	0	gene_id "uc011kve.2"; transcript_id "uc011kve.2";
chr7	hg19_knownGene	exon	150771126	150771380	0.000000	+	.	gene_id "uc011kve.2"; transcript_id "uc011kve.2";
chr7	hg19_knownGene	CDS	150771486	150771575	0.000000	+	0	gene_id "uc011kve.2"; transcript_id "uc011kve.2";
chr7	hg19_knownGene	exon	150771486	150771575	0.000000	+	.	gene_id "uc011kve.2"; transcript_id "uc011kve.2";
chr7	hg19_knownGene	CDS	150771762	150771928	0.000000	+	0	gene_id "uc011kve.2"; transcript_id "uc011kve.2";
chr7	hg19_knownGene	exon	150771762	150771928	0.000000	+	.	gene_id "uc011kve.2"; transcript_id "uc011kve.2";
chr7	hg19_knownGene	CDS	150772342	150772595	0.000000	+	1	gene_id "uc011kve.2"; transcript_id "uc011kve.2";
chr7	hg19_knownGene	exon	150772342	150772595	0.000000	+	.	gene_id "uc011kve.2"; transcript_id "uc011kve.2";
chr7	hg19_knownGene	CDS	150772693	150772862	0.000000	+	2	gene_id "uc011kve.2"; transcript_id "uc011kve.2";
chr7	hg19_knownGene	exon	150772693	150772862	0.000000	+	.	gene_id "uc011kve.2"; transcript_id "uc011kve.2";
chr7	hg19_knownGene	CDS	150773100	150773273	0.000000	+	0	gene_id "uc011kve.2"; transcript_id "uc011kve.2";
chr7	hg19_knownGene	exon	150773100	150773273	0.000000	+	.	gene_id "uc011kve.2"; transcript_id "uc011kve.2";
chr7	hg19_knownGene	CDS	150773374	150773451	0.000000	+	0	gene_id "uc011kve.2"; transcript_id "uc011kve.2";
chr7	hg19_knownGene	stop_codon	150773452	150773454	0.000000	+	.	gene_id "uc011kve.2"; transcript_id "uc011kve.2";
chr7	hg19_knownGene	exon	150773374	150773614	0.000000	+	.	gene_id "uc011kve.2"; transcript_id "uc011kve.2";
chr7	hg19_knownGene	start_codon	150760268	150760270	0.000000	+	.	gene_id "uc003wiu.4"; transcript_id "uc003wiu.4";
chr7	hg19_knownGene	CDS	150760268	150760276	0.000000	+	0	gene_id "uc003wiu.4"; transcript_id "uc003wiu.4";
chr7	hg19_knownGene	exon	150759739	150760276	0.000000	+	.	gene_id "uc003wiu.4"; transcript_id "uc003wiu.4";
chr7	hg19_knownGene	CDS	150761289	150761454	0.000000	+	0	gene_id "uc003wiu.4"; transcript_id "uc003wiu.4";
chr7	hg19_knownGene	exon	150761289	150761454	0.000000	+	.	gene_id "uc003wiu.4"; transcript_id "uc003wiu.4";
chr7	hg19_knownGene	CDS	150761613	150761854	0.000000	+	2	gene_id "uc003wiu.4"; transcript_id "uc003wiu.4";
chr7	hg19_knownGene	exon	150761613	150761854	0.000000	+	.	gene_id "uc003wiu.4"; transcript_id "uc003wiu.4";
chr7	hg19_knownGene	CDS	150761935	150762053	0.000000	+	0	gene_id "uc003wiu.4"; transcript_id "uc003wiu.4";
chr7	hg19_knownGene	exon	150761935	150762053	0.000000	+	.	gene_id "uc003wiu.4"; transcript_id "uc003wiu.4";
chr7	hg19_knownGene	CDS	150763604	150763848	0.000000	+	1	gene_id "uc003wiu.4"; transcript_id "uc003wiu.4";
chr7	hg19_knownGene	exon	150763604	150763848	0.000000	+	.	gene_id "uc003wiu.4"; transcript_id "uc003wiu.4";
chr7	hg19_knownGene	CDS	150763938	150764080	0.000000	+	2	gene_id "uc003wiu.4"; transcript_id "uc003wiu.4";
chr7	hg19_knownGene	exon	150763938	150764080	0.000000	+	.	gene_id "uc003wiu.4"; transcript_id "uc003wiu.4";
chr7	hg19_knownGene	CDS	150764961	150765141	0.000000	+	0	gene_id "uc003wiu.4"; transcript_id "uc003wiu.4";
chr7	hg19_knownGene	exon	150764961	150765141	0.000000	+	.	gene_id "uc003wiu.4"; transcript_id "uc003wiu.4";
chr7	hg19_knownGene	CDS	150767034	150767169	0.000000	+	2	gene_id "uc003wiu.4"; transcript_id "uc003wiu.4";
chr7	hg19_knownGene	exon	150767034	150767169	0.000000	+	.	gene_id "uc003wiu.4"; transcript_id "uc003wiu.4";
chr7	hg19_knownGene	CDS	150767268	150767433	0.000000	+	1	gene_id "uc003wiu.4"; transcript_id "uc003wiu.4";
chr7	hg19_knownGene	exon	150767268	150767433	0.000000	+	.	gene_id "uc003wiu.4"; transcript_id "uc003wiu.4";
chr7	hg19_knownGene	CDS	150767544	150767658	0.000000	+	0	gene_id "uc003wiu.4"; transcript_id "uc003wiu.4";
chr7	hg19_knownGene	exon	150767544	150767658	0.000000	+	.	gene_id "uc003wiu.4"; transcript_id "uc003wiu.4";
chr7	hg19_knownGene	CDS	150767814	150767998	0.000000	+	2	gene_id "uc003wiu.4"; transcript_id "uc003wiu.4";
chr7	hg19_knownGene	exon	150767814	150767998	0.000000	+	.	gene_id "uc003wiu.4"; transcript_id "uc003wiu.4";
chr7	hg19_knownGene	CDS	150768159	150768384	0.000000	+	0	gene_id "uc003wiu.4"; transcript_id "uc003wiu.4";
chr7	hg19_knownGene	exon	150768159	150768384	0.000000	+	.	gene_id "uc003wiu.4"; transcript_id "uc003wiu.4";
chr7	hg19_knownGene	CDS	150768477	150768692	0.000000	+	2	gene_id "uc003wiu.4"; transcript_id "uc003wiu.4";
chr7	hg19_knownGene	exon	150768477	150768692	0.000000	+	.	gene_id "uc003wiu.4"; transcript_id "uc003wiu.4";
chr7	hg19_knownGene	CDS	150768776	150768924	0.000000	+	2	gene_id "uc003wiu.4"; transcript_id "uc003wiu.4";
chr7	hg19_knownGene	exon	150768776	150768924	0.000000	+	.	gene_id "uc003wiu.4"; transcript_id "uc003wiu.4";
chr7	hg19_knownGene	CDS	150769029	150769223	0.000000	+	0	gene_id "uc003wiu.4"; transcript_id "uc003wiu.4";
chr7	hg19_knownGene	exon	150769029	150769223	0.000000	+	.	gene_id "uc003wiu.4"; transcript_id "uc003wiu.4";
chr7	hg19_knownGene	CDS	150771126	150771380	0.000000	+	0	gene_id "uc003wiu.4"; transcript_id "uc003wiu.4";
chr7	hg19_knownGene	exon	150771126	150771380	0.000000	+	.	gene_id "uc003wiu.4"; transcript_id "uc003wiu.4";
chr7	hg19_knownGene	CDS	150771486	150771575	0.000000	+	0	gene_id "uc003wiu.4"; transcript_id "uc003wiu.4";
chr7	hg19_knownGene	exon	150771486	150771575	0.000000	+	.	gene_id "uc003wiu.4"; transcript_id "uc003wiu.4";
chr7	hg19_knownGene	CDS	150771762	150771928	0.000000	+	0	gene_id "uc003wiu.4"; transcript_id "uc003wiu.4";
chr7	hg19_knownGene	exon	150771762	150771928	0.000000	+	.	gene_id "uc003wiu.4"; transcript_id "uc003wiu.4";
chr7	hg19_knownGene	CDS	150772342	150772595	0.000000	+	1	gene_id "uc003wiu.4"; transcript_id "uc003wiu.4";
chr7	hg19_knownGene	exon	150772342	150772595	0.000000	+	.	gene_id "uc003wiu.4"; transcript_id "uc003wiu.4";
chr7	hg19_knownGene	CDS	150772693	150772862	0.000000	+	2	gene_id "uc003wiu.4"; transcript_id "uc003wiu.4";
chr7	hg19_knownGene	exon	150772693	150772862	0.000000	+	.	gene_id "uc003wiu.4"; transcript_id "uc003wiu.4";
chr7	hg19_knownGene	CDS	150773100	150773273	0.000000	+	0	gene_id "uc003wiu.4"; transcript_id "uc003wiu.4";
chr7	hg19_knownGene	exon	150773100	150773273	0.000000	+	.	gene_id "uc003wiu.4"; transcript_id "uc003wiu.4";
chr7	hg19_knownGene	CDS	150773374	150773451	0.000000	+	0	gene_id "uc003wiu.4"; transcript_id "uc003wiu.4";
chr7	hg19_knownGene	stop_codon	150773452	150773454	0.000000	+	.	gene_id "uc003wiu.4"; transcript_id "uc003wiu.4";
chr7	hg19_knownGene	exon	150773374	150773614	0.000000	+	.	gene_id "uc003wiu.4"; transcript_id "uc003wiu.4";
chr7	hg19_knownGene	stop_codon	150772157	150772159	0.000000	-	.	gene_id "uc011kvf.2"; transcript_id "uc011kvf.2";
chr7	hg19_knownGene	CDS	150772160	150772523	0.000000	-	1	gene_id "uc011kvf.2"; transcript_id "uc011kvf.2";
chr7	hg19_knownGene	exon	150771829	150772523	0.000000	-	.	gene_id "uc011kvf.2"; transcript_id "uc011kvf.2";
chr7	hg19_knownGene	CDS	150773083	150773444	0.000000	-	0	gene_id "uc011kvf.2"; transcript_id "uc011kvf.2";
chr7	hg19_knownGene	start_codon	150773442	150773444	0.000000	-	.	gene_id "uc011kvf.2"; transcript_id "uc011kvf.2";
chr7	hg19_knownGene	exon	150773083	150773617	0.000000	-	.	gene_id "uc011kvf.2"; transcript_id "uc011kvf.2";
chr7	hg19_knownGene	stop_codon	150773812	150773814	0.000000	-	.	gene_id "uc003wiw.1"; transcript_id "uc003wiw.1";
chr7	hg19_knownGene	CDS	150773815	150773919	0.000000	-	0	gene_id "uc003wiw.1"; transcript_id "uc003wiw.1";
chr7	hg19_knownGene	exon	150773708	150773919	0.000000	-	.	gene_id "uc003wiw.1"; transcript_id "uc003wiw.1";
chr7	hg19_knownGene	CDS	150774000	150774114	0.000000	-	1	gene_id "uc003wiw.1"; transcript_id "uc003wiw.1";
chr7	hg19_knownGene	exon	150774000	150774114	0.000000	-	.	gene_id "uc003wiw.1"; transcript_id "uc003wiw.1";
chr7	hg19_knownGene	CDS	150774188	150774323	0.000000	-	2	gene_id "uc003wiw.1"; transcript_id "uc003wiw.1";
chr7	hg19_knownGene	exon	150774188	150774323	0.000000	-	.	gene_id "uc003wiw.1"; transcript_id "uc003wiw.1";
chr7	hg19_knownGene	CDS	150774397	150774488	0.000000	-	1	gene_id "uc003wiw.1"; transcript_id "uc003wiw.1";
chr7	hg19_knownGene	exon	150774397	150774488	0.000000	-	.	gene_id "uc003wiw.1"; transcript_id "uc003wiw.1";
chr7	hg19_knownGene	CDS	150774708	150774867	0.000000	-	2	gene_id "uc003wiw.1"; transcript_id "uc003wiw.1";
chr7	hg19_knownGene	exon	150774708	150774867	0.000000	-	.	gene_id "uc003wiw.1"; transcript_id "uc003wiw.1";
chr7	hg19_knownGene	CDS	150774966	150775179	0.000000	-	0	gene_id "uc003wiw.1"; transcript_id "uc003wiw.1";
chr7	hg19_knownGene	exon	150774966	150775179	0.000000	-	.	gene_id "uc003wiw.1"; transcript_id "uc003wiw.1";
chr7	hg19_knownGene	CDS	150775649	150775756	0.000000	-	0	gene_id "uc003wiw.1"; transcript_id "uc003wiw.1";
chr7	hg19_knownGene	start_codon	150775754	150775756	0.000000	-	.	gene_id "uc003wiw.1"; transcript_id "uc003wiw.1";
chr7	hg19_knownGene	exon	150775649	150775788	0.000000	-	.	gene_id "uc003wiw.1"; transcript_id "uc003wiw.1";
chr7	hg19_knownGene	exon	150776010	150776108	0.000000	-	.	gene_id "uc003wiw.1"; transcript_id "uc003wiw.1";
chr7	hg19_knownGene	exon	150777296	150777881	0.000000	-	.	gene_id "uc003wiw.1"; transcript_id "uc003wiw.1";
chr7	hg19_knownGene	stop_codon	150773812	150773814	0.000000	-	.	gene_id "uc003wiz.2"; transcript_id "uc003wiz.2";
chr7	hg19_knownGene	CDS	150773815	150773919	0.000000	-	0	gene_id "uc003wiz.2"; transcript_id "uc003wiz.2";
chr7	hg19_knownGene	exon	150773708	150773919	0.000000	-	.	gene_id "uc003wiz.2"; transcript_id "uc003wiz.2";
chr7	hg19_knownGene	CDS	150774000	150774114	0.000000	-	1	gene_id "uc003wiz.2"; transcript_id "uc003wiz.2";
chr7	hg19_knownGene	exon	150774000	150774114	0.000000	-	.	gene_id "uc003wiz.2"; transcript_id "uc003wiz.2";
chr7	hg19_knownGene	CDS	150774188	150774323	0.000000	-	2	gene_id "uc003wiz.2"; transcript_id "uc003wiz.2";
chr7	hg19_knownGene	exon	150774188	150774323	0.000000	-	.	gene_id "uc003wiz.2"; transcript_id "uc003wiz.2";
chr7	hg19_knownGene	CDS	150774397	150774488	0.000000	-	1	gene_id "uc003wiz.2"; transcript_id "uc003wiz.2";
chr7	hg19_knownGene	exon	150774397	150774488	0.000000	-	.	gene_id "uc003wiz.2"; transcript_id "uc003wiz.2";
chr7	hg19_knownGene	CDS	150774708	150774867	0.000000	-	2	gene_id "uc003wiz.2"; transcript_id "uc003wiz.2";
chr7	hg19_knownGene	exon	150774708	150774867	0.000000	-	.	gene_id "uc003wiz.2"; transcript_id "uc003wiz.2";
chr7	hg19_knownGene	CDS	150774966	150775179	0.000000	-	0	gene_id "uc003wiz.2"; transcript_id "uc003wiz.2";
chr7	hg19_knownGene	exon	150774966	150775179	0.000000	-	.	gene_id "uc003wiz.2"; transcript_id "uc003wiz.2";
chr7	hg19_knownGene	CDS	150775649	150775788	0.000000	-	2	gene_id "uc003wiz.2"; transcript_id "uc003wiz.2";
chr7	hg19_knownGene	exon	150775649	150775788	0.000000	-	.	gene_id "uc003wiz.2"; transcript_id "uc003wiz.2";
chr7	hg19_knownGene	CDS	150776010	150776108	0.000000	-	2	gene_id "uc003wiz.2"; transcript_id "uc003wiz.2";
chr7	hg19_knownGene	exon	150776010	150776108	0.000000	-	.	gene_id "uc003wiz.2"; transcript_id "uc003wiz.2";
chr7	hg19_knownGene	CDS	150776587	150777009	0.000000	-	2	gene_id "uc003wiz.2"; transcript_id "uc003wiz.2";
chr7	hg19_knownGene	exon	150776587	150777009	0.000000	-	.	gene_id "uc003wiz.2"; transcript_id "uc003wiz.2";
chr7	hg19_knownGene	CDS	150777772	150777853	0.000000	-	0	gene_id "uc003wiz.2"; transcript_id "uc003wiz.2";
chr7	hg19_knownGene	start_codon	150777851	150777853	0.000000	-	.	gene_id "uc003wiz.2"; transcript_id "uc003wiz.2";
chr7	hg19_knownGene	exon	150777772	150777970	0.000000	-	.	gene_id "uc003wiz.2"; transcript_id "uc003wiz.2";
chr7	hg19_knownGene	stop_codon	150773812	150773814	0.000000	-	.	gene_id "uc003wix.2"; transcript_id "uc003wix.2";
chr7	hg19_knownGene	CDS	150773815	150773919	0.000000	-	0	gene_id "uc003wix.2"; transcript_id "uc003wix.2";
chr7	hg19_knownGene	exon	150773708	150773919	0.000000	-	.	gene_id "uc003wix.2"; transcript_id "uc003wix.2";
chr7	hg19_knownGene	CDS	150774000	150774114	0.000000	-	1	gene_id "uc003wix.2"; transcript_id "uc003wix.2";
chr7	hg19_knownGene	exon	150774000	150774114	0.000000	-	.	gene_id "uc003wix.2"; transcript_id "uc003wix.2";
chr7	hg19_knownGene	CDS	150774188	150774323	0.000000	-	2	gene_id "uc003wix.2"; transcript_id "uc003wix.2";
chr7	hg19_knownGene	exon	150774188	150774323	0.000000	-	.	gene_id "uc003wix.2"; transcript_id "uc003wix.2";
chr7	hg19_knownGene	CDS	150774397	150774488	0.000000	-	1	gene_id "uc003wix.2"; transcript_id "uc003wix.2";
chr7	hg19_knownGene	exon	150774397	150774488	0.000000	-	.	gene_id "uc003wix.2"; transcript_id "uc003wix.2";
chr7	hg19_knownGene	CDS	150774708	150774867	0.000000	-	2	gene_id "uc003wix.2"; transcript_id "uc003wix.2";
chr7	hg19_knownGene	exon	150774708	150774867	0.000000	-	.	gene_id "uc003wix.2"; transcript_id "uc003wix.2";
chr7	hg19_knownGene	CDS	150774966	150775179	0.000000	-	0	gene_id "uc003wix.2"; transcript_id "uc003wix.2";
chr7	hg19_knownGene	exon	150774966	150775179	0.000000	-	.	gene_id "uc003wix.2"; transcript_id "uc003wix.2";
chr7	hg19_knownGene	CDS	150775649	150775788	0.000000	-	2	gene_id "uc003wix.2"; transcript_id "uc003wix.2";
chr7	hg19_knownGene	exon	150775649	150775788	0.000000	-	.	gene_id "uc003wix.2"; transcript_id "uc003wix.2";
chr7	hg19_knownGene	CDS	150775929	150776108	0.000000	-	2	gene_id "uc003wix.2"; transcript_id "uc003wix.2";
chr7	hg19_knownGene	exon	150775929	150776108	0.000000	-	.	gene_id "uc003wix.2"; transcript_id "uc003wix.2";
chr7	hg19_knownGene	CDS	150776587	150777009	0.000000	-	2	gene_id "uc003wix.2"; transcript_id "uc003wix.2";
chr7	hg19_knownGene	exon	150776587	150777009	0.000000	-	.	gene_id "uc003wix.2"; transcript_id "uc003wix.2";
chr7	hg19_knownGene	CDS	150777772	150777853	0.000000	-	0	gene_id "uc003wix.2"; transcript_id "uc003wix.2";
chr7	hg19_knownGene	start_codon	150777851	150777853	0.000000	-	.	gene_id "uc003wix.2"; transcript_id "uc003wix.2";
chr7	hg19_knownGene	exon	150777772	150777970	0.000000	-	.	gene_id "uc003wix.2"; transcript_id "uc003wix.2";
chr7	hg19_knownGene	stop_codon	150773812	150773814	0.000000	-	.	gene_id "uc003wiy.2"; transcript_id "uc003wiy.2";
chr7	hg19_knownGene	CDS	150773815	150773919	0.000000	-	0	gene_id "uc003wiy.2"; transcript_id "uc003wiy.2";
chr7	hg19_knownGene	exon	150773708	150773919	0.000000	-	.	gene_id "uc003wiy.2"; transcript_id "uc003wiy.2";
chr7	hg19_knownGene	CDS	150774000	150774114	0.000000	-	1	gene_id "uc003wiy.2"; transcript_id "uc003wiy.2";
chr7	hg19_knownGene	exon	150774000	150774114	0.000000	-	.	gene_id "uc003wiy.2"; transcript_id "uc003wiy.2";
chr7	hg19_knownGene	CDS	150774188	150774323	0.000000	-	2	gene_id "uc003wiy.2"; transcript_id "uc003wiy.2";
chr7	hg19_knownGene	exon	150774188	150774323	0.000000	-	.	gene_id "uc003wiy.2"; transcript_id "uc003wiy.2";
chr7	hg19_knownGene	CDS	150774397	150774488	0.000000	-	1	gene_id "uc003wiy.2"; transcript_id "uc003wiy.2";
chr7	hg19_knownGene	exon	150774397	150774488	0.000000	-	.	gene_id "uc003wiy.2"; transcript_id "uc003wiy.2";
chr7	hg19_knownGene	CDS	150774708	150774867	0.000000	-	2	gene_id "uc003wiy.2"; transcript_id "uc003wiy.2";
chr7	hg19_knownGene	exon	150774708	150774867	0.000000	-	.	gene_id "uc003wiy.2"; transcript_id "uc003wiy.2";
chr7	hg19_knownGene	CDS	150774966	150775179	0.000000	-	0	gene_id "uc003wiy.2"; transcript_id "uc003wiy.2";
chr7	hg19_knownGene	exon	150774966	150775179	0.000000	-	.	gene_id "uc003wiy.2"; transcript_id "uc003wiy.2";
chr7	hg19_knownGene	CDS	150775649	150775788	0.000000	-	2	gene_id "uc003wiy.2"; transcript_id "uc003wiy.2";
chr7	hg19_knownGene	exon	150775649	150775788	0.000000	-	.	gene_id "uc003wiy.2"; transcript_id "uc003wiy.2";
chr7	hg19_knownGene	CDS	150775929	150776108	0.000000	-	2	gene_id "uc003wiy.2"; transcript_id "uc003wiy.2";
chr7	hg19_knownGene	exon	150775929	150776108	0.000000	-	.	gene_id "uc003wiy.2"; transcript_id "uc003wiy.2";
chr7	hg19_knownGene	CDS	150777772	150777853	0.000000	-	0	gene_id "uc003wiy.2"; transcript_id "uc003wiy.2";
chr7	hg19_knownGene	start_codon	150777851	150777853	0.000000	-	.	gene_id "uc003wiy.2"; transcript_id "uc003wiy.2";
chr7	hg19_knownGene	exon	150777772	150777970	0.000000	-	.	gene_id "uc003wiy.2"; transcript_id "uc003wiy.2";
chr7	hg19_knownGene	stop_codon	150775103	150775105	0.000000	-	.	gene_id "uc003wja.1"; transcript_id "uc003wja.1";
chr7	hg19_knownGene	CDS	150775106	150775179	0.000000	-	2	gene_id "uc003wja.1"; transcript_id "uc003wja.1";
chr7	hg19_knownGene	exon	150773713	150775179	0.000000	-	.	gene_id "uc003wja.1"; transcript_id "uc003wja.1";
chr7	hg19_knownGene	CDS	150776587	150776989	0.000000	-	0	gene_id "uc003wja.1"; transcript_id "uc003wja.1";
chr7	hg19_knownGene	start_codon	150776987	150776989	0.000000	-	.	gene_id "uc003wja.1"; transcript_id "uc003wja.1";
chr7	hg19_knownGene	exon	150776587	150777009	0.000000	-	.	gene_id "uc003wja.1"; transcript_id "uc003wja.1";
chr7	hg19_knownGene	exon	150777296	150777881	0.000000	-	.	gene_id "uc003wja.1"; transcript_id "uc003wja.1";
chr7	hg19_knownGene	stop_codon	150778636	150778638	0.000000	-	.	gene_id "uc003wjb.3"; transcript_id "uc003wjb.3";
chr7	hg19_knownGene	CDS	150778639	150778987	0.000000	-	1	gene_id "uc003wjb.3"; transcript_id "uc003wjb.3";
chr7	hg19_knownGene	exon	150778172	150778987	0.000000	-	.	gene_id "uc003wjb.3"; transcript_id "uc003wjb.3";
chr7	hg19_knownGene	CDS	150779262	150779650	0.000000	-	0	gene_id "uc003wjb.3"; transcript_id "uc003wjb.3";
chr7	hg19_knownGene	start_codon	150779648	150779650	0.000000	-	.	gene_id "uc003wjb.3"; transcript_id "uc003wjb.3";
chr7	hg19_knownGene	exon	150779262	150779765	0.000000	-	.	gene_id "uc003wjb.3"; transcript_id "uc003wjb.3";
chr7	hg19_knownGene	stop_codon	150778636	150778638	0.000000	-	.	gene_id "uc003wjc.3"; transcript_id "uc003wjc.3";
chr7	hg19_knownGene	CDS	150778639	150778987	0.000000	-	1	gene_id "uc003wjc.3"; transcript_id "uc003wjc.3";
chr7	hg19_knownGene	exon	150778172	150778987	0.000000	-	.	gene_id "uc003wjc.3"; transcript_id "uc003wjc.3";
chr7	hg19_knownGene	CDS	150779262	150779650	0.000000	-	0	gene_id "uc003wjc.3"; transcript_id "uc003wjc.3";
chr7	hg19_knownGene	start_codon	150779648	150779650	0.000000	-	.	gene_id "uc003wjc.3"; transcript_id "uc003wjc.3";
chr7	hg19_knownGene	exon	150779262	150779680	0.000000	-	.	gene_id "uc003wjc.3"; transcript_id "uc003wjc.3";
chr7	hg19_knownGene	exon	150779851	150780413	0.000000	-	.	gene_id "uc003wjc.3"; transcript_id "uc003wjc.3";
chr7	hg19_knownGene	stop_codon	150778636	150778638	0.000000	-	.	gene_id "uc003wjd.3"; transcript_id "uc003wjd.3";
chr7	hg19_knownGene	CDS	150778639	150778987	0.000000	-	1	gene_id "uc003wjd.3"; transcript_id "uc003wjd.3";
chr7	hg19_knownGene	exon	150778172	150778987	0.000000	-	.	gene_id "uc003wjd.3"; transcript_id "uc003wjd.3";
chr7	hg19_knownGene	CDS	150779262	150779650	0.000000	-	0	gene_id "uc003wjd.3"; transcript_id "uc003wjd.3";
chr7	hg19_knownGene	start_codon	150779648	150779650	0.000000	-	.	gene_id "uc003wjd.3"; transcript_id "uc003wjd.3";
chr7	hg19_knownGene	exon	150779262	150779680	0.000000	-	.	gene_id "uc003wjd.3"; transcript_id "uc003wjd.3";
chr7	hg19_knownGene	exon	150780521	150780620	0.000000	-	.	gene_id "uc003wjd.3"; transcript_id "uc003wjd.3";
chr7	hg19_knownGene	exon	150782954	150783096	0.000000	+	.	gene_id "uc003wje.1"; transcript_id "uc003wje.1";
chr7	hg19_knownGene	exon	150813880	150813938	0.000000	+	.	gene_id "uc003wje.1"; transcript_id "uc003wje.1";
chr7	hg19_knownGene	exon	150814182	150814269	0.000000	+	.	gene_id "uc003wje.1"; transcript_id "uc003wje.1";
chr7	hg19_knownGene	exon	150814458	150814543	0.000000	+	.	gene_id "uc003wje.1"; transcript_id "uc003wje.1";
chr7	hg19_knownGene	start_codon	150814843	150814845	0.000000	+	.	gene_id "uc003wje.1"; transcript_id "uc003wje.1";
chr7	hg19_knownGene	CDS	150814843	150814864	0.000000	+	0	gene_id "uc003wje.1"; transcript_id "uc003wje.1";
chr7	hg19_knownGene	exon	150814723	150814864	0.000000	+	.	gene_id "uc003wje.1"; transcript_id "uc003wje.1";
chr7	hg19_knownGene	CDS	150815297	150815431	0.000000	+	2	gene_id "uc003wje.1"; transcript_id "uc003wje.1";
chr7	hg19_knownGene	exon	150815297	150815431	0.000000	+	.	gene_id "uc003wje.1"; transcript_id "uc003wje.1";
chr7	hg19_knownGene	CDS	150815592	150815719	0.000000	+	2	gene_id "uc003wje.1"; transcript_id "uc003wje.1";
chr7	hg19_knownGene	exon	150815592	150815719	0.000000	+	.	gene_id "uc003wje.1"; transcript_id "uc003wje.1";
chr7	hg19_knownGene	CDS	150817074	150817232	0.000000	+	0	gene_id "uc003wje.1"; transcript_id "uc003wje.1";
chr7	hg19_knownGene	exon	150817074	150817232	0.000000	+	.	gene_id "uc003wje.1"; transcript_id "uc003wje.1";
chr7	hg19_knownGene	CDS	150820881	150820973	0.000000	+	0	gene_id "uc003wje.1"; transcript_id "uc003wje.1";
chr7	hg19_knownGene	exon	150820881	150820973	0.000000	+	.	gene_id "uc003wje.1"; transcript_id "uc003wje.1";
chr7	hg19_knownGene	CDS	150825667	150825771	0.000000	+	0	gene_id "uc003wje.1"; transcript_id "uc003wje.1";
chr7	hg19_knownGene	exon	150825667	150825771	0.000000	+	.	gene_id "uc003wje.1"; transcript_id "uc003wje.1";
chr7	hg19_knownGene	CDS	150831487	150831655	0.000000	+	0	gene_id "uc003wje.1"; transcript_id "uc003wje.1";
chr7	hg19_knownGene	exon	150831487	150831655	0.000000	+	.	gene_id "uc003wje.1"; transcript_id "uc003wje.1";
chr7	hg19_knownGene	CDS	150838985	150839139	0.000000	+	2	gene_id "uc003wje.1"; transcript_id "uc003wje.1";
chr7	hg19_knownGene	exon	150838985	150839139	0.000000	+	.	gene_id "uc003wje.1"; transcript_id "uc003wje.1";
chr7	hg19_knownGene	CDS	150839250	150839340	0.000000	+	0	gene_id "uc003wje.1"; transcript_id "uc003wje.1";
chr7	hg19_knownGene	exon	150839250	150839340	0.000000	+	.	gene_id "uc003wje.1"; transcript_id "uc003wje.1";
chr7	hg19_knownGene	CDS	150839499	150839721	0.000000	+	2	gene_id "uc003wje.1"; transcript_id "uc003wje.1";
chr7	hg19_knownGene	exon	150839499	150839721	0.000000	+	.	gene_id "uc003wje.1"; transcript_id "uc003wje.1";
chr7	hg19_knownGene	CDS	150840428	150840683	0.000000	+	1	gene_id "uc003wje.1"; transcript_id "uc003wje.1";
chr7	hg19_knownGene	exon	150840428	150840683	0.000000	+	.	gene_id "uc003wje.1"; transcript_id "uc003wje.1";
chr7	hg19_knownGene	CDS	150840824	150841027	0.000000	+	0	gene_id "uc003wje.1"; transcript_id "uc003wje.1";
chr7	hg19_knownGene	stop_codon	150841028	150841030	0.000000	+	.	gene_id "uc003wje.1"; transcript_id "uc003wje.1";
chr7	hg19_knownGene	exon	150840824	150841523	0.000000	+	.	gene_id "uc003wje.1"; transcript_id "uc003wje.1";
chr7	hg19_knownGene	start_codon	150783829	150783831	0.000000	+	.	gene_id "uc003wjf.1"; transcript_id "uc003wjf.1";
chr7	hg19_knownGene	CDS	150783829	150784159	0.000000	+	0	gene_id "uc003wjf.1"; transcript_id "uc003wjf.1";
chr7	hg19_knownGene	exon	150783826	150784159	0.000000	+	.	gene_id "uc003wjf.1"; transcript_id "uc003wjf.1";
chr7	hg19_knownGene	CDS	150813880	150813938	0.000000	+	2	gene_id "uc003wjf.1"; transcript_id "uc003wjf.1";
chr7	hg19_knownGene	exon	150813880	150813938	0.000000	+	.	gene_id "uc003wjf.1"; transcript_id "uc003wjf.1";
chr7	hg19_knownGene	CDS	150814182	150814269	0.000000	+	0	gene_id "uc003wjf.1"; transcript_id "uc003wjf.1";
chr7	hg19_knownGene	exon	150814182	150814269	0.000000	+	.	gene_id "uc003wjf.1"; transcript_id "uc003wjf.1";
chr7	hg19_knownGene	CDS	150814458	150814543	0.000000	+	2	gene_id "uc003wjf.1"; transcript_id "uc003wjf.1";
chr7	hg19_knownGene	exon	150814458	150814543	0.000000	+	.	gene_id "uc003wjf.1"; transcript_id "uc003wjf.1";
chr7	hg19_knownGene	CDS	150814723	150814864	0.000000	+	0	gene_id "uc003wjf.1"; transcript_id "uc003wjf.1";
chr7	hg19_knownGene	exon	150814723	150814864	0.000000	+	.	gene_id "uc003wjf.1"; transcript_id "uc003wjf.1";
chr7	hg19_knownGene	CDS	150815297	150815431	0.000000	+	2	gene_id "uc003wjf.1"; transcript_id "uc003wjf.1";
chr7	hg19_knownGene	exon	150815297	150815431	0.000000	+	.	gene_id "uc003wjf.1"; transcript_id "uc003wjf.1";
chr7	hg19_knownGene	CDS	150815592	150815719	0.000000	+	2	gene_id "uc003wjf.1"; transcript_id "uc003wjf.1";
chr7	hg19_knownGene	exon	150815592	150815719	0.000000	+	.	gene_id "uc003wjf.1"; transcript_id "uc003wjf.1";
chr7	hg19_knownGene	CDS	150817074	150817232	0.000000	+	0	gene_id "uc003wjf.1"; transcript_id "uc003wjf.1";
chr7	hg19_knownGene	exon	150817074	150817232	0.000000	+	.	gene_id "uc003wjf.1"; transcript_id "uc003wjf.1";
chr7	hg19_knownGene	CDS	150819812	150819871	0.000000	+	0	gene_id "uc003wjf.1"; transcript_id "uc003wjf.1";
chr7	hg19_knownGene	stop_codon	150819872	150819874	0.000000	+	.	gene_id "uc003wjf.1"; transcript_id "uc003wjf.1";
chr7	hg19_knownGene	exon	150819812	150820725	0.000000	+	.	gene_id "uc003wjf.1"; transcript_id "uc003wjf.1";
chr7	hg19_knownGene	start_codon	150783829	150783831	0.000000	+	.	gene_id "uc010lpy.1"; transcript_id "uc010lpy.1";
chr7	hg19_knownGene	CDS	150783829	150784159	0.000000	+	0	gene_id "uc010lpy.1"; transcript_id "uc010lpy.1";
chr7	hg19_knownGene	exon	150783826	150784159	0.000000	+	.	gene_id "uc010lpy.1"; transcript_id "uc010lpy.1";
chr7	hg19_knownGene	CDS	150813880	150813938	0.000000	+	2	gene_id "uc010lpy.1"; transcript_id "uc010lpy.1";
chr7	hg19_knownGene	exon	150813880	150813938	0.000000	+	.	gene_id "uc010lpy.1"; transcript_id "uc010lpy.1";
chr7	hg19_knownGene	CDS	150814182	150814269	0.000000	+	0	gene_id "uc010lpy.1"; transcript_id "uc010lpy.1";
chr7	hg19_knownGene	exon	150814182	150814269	0.000000	+	.	gene_id "uc010lpy.1"; transcript_id "uc010lpy.1";
chr7	hg19_knownGene	CDS	150814458	150814543	0.000000	+	2	gene_id "uc010lpy.1"; transcript_id "uc010lpy.1";
chr7	hg19_knownGene	exon	150814458	150814543	0.000000	+	.	gene_id "uc010lpy.1"; transcript_id "uc010lpy.1";
chr7	hg19_knownGene	CDS	150814723	150814864	0.000000	+	0	gene_id "uc010lpy.1"; transcript_id "uc010lpy.1";
chr7	hg19_knownGene	exon	150814723	150814864	0.000000	+	.	gene_id "uc010lpy.1"; transcript_id "uc010lpy.1";
chr7	hg19_knownGene	CDS	150815297	150815431	0.000000	+	2	gene_id "uc010lpy.1"; transcript_id "uc010lpy.1";
chr7	hg19_knownGene	exon	150815297	150815431	0.000000	+	.	gene_id "uc010lpy.1"; transcript_id "uc010lpy.1";
chr7	hg19_knownGene	CDS	150815592	150815719	0.000000	+	2	gene_id "uc010lpy.1"; transcript_id "uc010lpy.1";
chr7	hg19_knownGene	exon	150815592	150815719	0.000000	+	.	gene_id "uc010lpy.1"; transcript_id "uc010lpy.1";
chr7	hg19_knownGene	CDS	150819812	150819871	0.000000	+	0	gene_id "uc010lpy.1"; transcript_id "uc010lpy.1";
chr7	hg19_knownGene	stop_codon	150819872	150819874	0.000000	+	.	gene_id "uc010lpy.1"; transcript_id "uc010lpy.1";
chr7	hg19_knownGene	exon	150819812	150820725	0.000000	+	.	gene_id "uc010lpy.1"; transcript_id "uc010lpy.1";
chr7	hg19_knownGene	start_codon	150783829	150783831	0.000000	+	.	gene_id "uc003wjg.1"; transcript_id "uc003wjg.1";
chr7	hg19_knownGene	CDS	150783829	150784159	0.000000	+	0	gene_id "uc003wjg.1"; transcript_id "uc003wjg.1";
chr7	hg19_knownGene	exon	150783826	150784159	0.000000	+	.	gene_id "uc003wjg.1"; transcript_id "uc003wjg.1";
chr7	hg19_knownGene	CDS	150813880	150813938	0.000000	+	2	gene_id "uc003wjg.1"; transcript_id "uc003wjg.1";
chr7	hg19_knownGene	exon	150813880	150813938	0.000000	+	.	gene_id "uc003wjg.1"; transcript_id "uc003wjg.1";
chr7	hg19_knownGene	CDS	150814182	150814269	0.000000	+	0	gene_id "uc003wjg.1"; transcript_id "uc003wjg.1";
chr7	hg19_knownGene	exon	150814182	150814269	0.000000	+	.	gene_id "uc003wjg.1"; transcript_id "uc003wjg.1";
chr7	hg19_knownGene	CDS	150814458	150814543	0.000000	+	2	gene_id "uc003wjg.1"; transcript_id "uc003wjg.1";
chr7	hg19_knownGene	exon	150814458	150814543	0.000000	+	.	gene_id "uc003wjg.1"; transcript_id "uc003wjg.1";
chr7	hg19_knownGene	CDS	150814723	150814864	0.000000	+	0	gene_id "uc003wjg.1"; transcript_id "uc003wjg.1";
chr7	hg19_knownGene	exon	150814723	150814864	0.000000	+	.	gene_id "uc003wjg.1"; transcript_id "uc003wjg.1";
chr7	hg19_knownGene	CDS	150815297	150815431	0.000000	+	2	gene_id "uc003wjg.1"; transcript_id "uc003wjg.1";
chr7	hg19_knownGene	exon	150815297	150815431	0.000000	+	.	gene_id "uc003wjg.1"; transcript_id "uc003wjg.1";
chr7	hg19_knownGene	CDS	150815592	150815719	0.000000	+	2	gene_id "uc003wjg.1"; transcript_id "uc003wjg.1";
chr7	hg19_knownGene	exon	150815592	150815719	0.000000	+	.	gene_id "uc003wjg.1"; transcript_id "uc003wjg.1";
chr7	hg19_knownGene	CDS	150817074	150817232	0.000000	+	0	gene_id "uc003wjg.1"; transcript_id "uc003wjg.1";
chr7	hg19_knownGene	exon	150817074	150817232	0.000000	+	.	gene_id "uc003wjg.1"; transcript_id "uc003wjg.1";
chr7	hg19_knownGene	CDS	150820881	150820973	0.000000	+	0	gene_id "uc003wjg.1"; transcript_id "uc003wjg.1";
chr7	hg19_knownGene	exon	150820881	150820973	0.000000	+	.	gene_id "uc003wjg.1"; transcript_id "uc003wjg.1";
chr7	hg19_knownGene	CDS	150825667	150825771	0.000000	+	0	gene_id "uc003wjg.1"; transcript_id "uc003wjg.1";
chr7	hg19_knownGene	exon	150825667	150825771	0.000000	+	.	gene_id "uc003wjg.1"; transcript_id "uc003wjg.1";
chr7	hg19_knownGene	CDS	150831487	150831655	0.000000	+	0	gene_id "uc003wjg.1"; transcript_id "uc003wjg.1";
chr7	hg19_knownGene	exon	150831487	150831655	0.000000	+	.	gene_id "uc003wjg.1"; transcript_id "uc003wjg.1";
chr7	hg19_knownGene	CDS	150835230	150835400	0.000000	+	2	gene_id "uc003wjg.1"; transcript_id "uc003wjg.1";
chr7	hg19_knownGene	exon	150835230	150835400	0.000000	+	.	gene_id "uc003wjg.1"; transcript_id "uc003wjg.1";
chr7	hg19_knownGene	CDS	150837066	150837203	0.000000	+	2	gene_id "uc003wjg.1"; transcript_id "uc003wjg.1";
chr7	hg19_knownGene	exon	150837066	150837203	0.000000	+	.	gene_id "uc003wjg.1"; transcript_id "uc003wjg.1";
chr7	hg19_knownGene	CDS	150838985	150839139	0.000000	+	2	gene_id "uc003wjg.1"; transcript_id "uc003wjg.1";
chr7	hg19_knownGene	exon	150838985	150839139	0.000000	+	.	gene_id "uc003wjg.1"; transcript_id "uc003wjg.1";
chr7	hg19_knownGene	CDS	150839250	150839340	0.000000	+	0	gene_id "uc003wjg.1"; transcript_id "uc003wjg.1";
chr7	hg19_knownGene	exon	150839250	150839340	0.000000	+	.	gene_id "uc003wjg.1"; transcript_id "uc003wjg.1";
chr7	hg19_knownGene	CDS	150839499	150839721	0.000000	+	2	gene_id "uc003wjg.1"; transcript_id "uc003wjg.1";
chr7	hg19_knownGene	exon	150839499	150839721	0.000000	+	.	gene_id "uc003wjg.1"; transcript_id "uc003wjg.1";
chr7	hg19_knownGene	CDS	150840428	150840683	0.000000	+	1	gene_id "uc003wjg.1"; transcript_id "uc003wjg.1";
chr7	hg19_knownGene	exon	150840428	150840683	0.000000	+	.	gene_id "uc003wjg.1"; transcript_id "uc003wjg.1";
chr7	hg19_knownGene	CDS	150840824	150841027	0.000000	+	0	gene_id "uc003wjg.1"; transcript_id "uc003wjg.1";
chr7	hg19_knownGene	stop_codon	150841028	150841030	0.000000	+	.	gene_id "uc003wjg.1"; transcript_id "uc003wjg.1";
chr7	hg19_knownGene	exon	150840824	150841523	0.000000	+	.	gene_id "uc003wjg.1"; transcript_id "uc003wjg.1";
chr7	hg19_knownGene	start_codon	150811858	150811860	0.000000	+	.	gene_id "uc003wjh.1"; transcript_id "uc003wjh.1";
chr7	hg19_knownGene	CDS	150811858	150812728	0.000000	+	0	gene_id "uc003wjh.1"; transcript_id "uc003wjh.1";
chr7	hg19_knownGene	exon	150811765	150812728	0.000000	+	.	gene_id "uc003wjh.1"; transcript_id "uc003wjh.1";
chr7	hg19_knownGene	CDS	150813880	150813938	0.000000	+	2	gene_id "uc003wjh.1"; transcript_id "uc003wjh.1";
chr7	hg19_knownGene	exon	150813880	150813938	0.000000	+	.	gene_id "uc003wjh.1"; transcript_id "uc003wjh.1";
chr7	hg19_knownGene	CDS	150814182	150814269	0.000000	+	0	gene_id "uc003wjh.1"; transcript_id "uc003wjh.1";
chr7	hg19_knownGene	exon	150814182	150814269	0.000000	+	.	gene_id "uc003wjh.1"; transcript_id "uc003wjh.1";
chr7	hg19_knownGene	CDS	150814458	150814543	0.000000	+	2	gene_id "uc003wjh.1"; transcript_id "uc003wjh.1";
chr7	hg19_knownGene	exon	150814458	150814543	0.000000	+	.	gene_id "uc003wjh.1"; transcript_id "uc003wjh.1";
chr7	hg19_knownGene	CDS	150814723	150814864	0.000000	+	0	gene_id "uc003wjh.1"; transcript_id "uc003wjh.1";
chr7	hg19_knownGene	exon	150814723	150814864	0.000000	+	.	gene_id "uc003wjh.1"; transcript_id "uc003wjh.1";
chr7	hg19_knownGene	CDS	150815297	150815431	0.000000	+	2	gene_id "uc003wjh.1"; transcript_id "uc003wjh.1";
chr7	hg19_knownGene	exon	150815297	150815431	0.000000	+	.	gene_id "uc003wjh.1"; transcript_id "uc003wjh.1";
chr7	hg19_knownGene	CDS	150815592	150815719	0.000000	+	2	gene_id "uc003wjh.1"; transcript_id "uc003wjh.1";
chr7	hg19_knownGene	exon	150815592	150815719	0.000000	+	.	gene_id "uc003wjh.1"; transcript_id "uc003wjh.1";
chr7	hg19_knownGene	CDS	150817074	150817232	0.000000	+	0	gene_id "uc003wjh.1"; transcript_id "uc003wjh.1";
chr7	hg19_knownGene	exon	150817074	150817232	0.000000	+	.	gene_id "uc003wjh.1"; transcript_id "uc003wjh.1";
chr7	hg19_knownGene	CDS	150819812	150819871	0.000000	+	0	gene_id "uc003wjh.1"; transcript_id "uc003wjh.1";
chr7	hg19_knownGene	stop_codon	150819872	150819874	0.000000	+	.	gene_id "uc003wjh.1"; transcript_id "uc003wjh.1";
chr7	hg19_knownGene	exon	150819812	150820725	0.000000	+	.	gene_id "uc003wjh.1"; transcript_id "uc003wjh.1";
chr7	hg19_knownGene	exon	150818401	150820726	0.000000	+	.	gene_id "uc003wji.1"; transcript_id "uc003wji.1";
chr7	hg19_knownGene	start_codon	150831493	150831495	0.000000	+	.	gene_id "uc003wjj.1"; transcript_id "uc003wjj.1";
chr7	hg19_knownGene	CDS	150831493	150831655	0.000000	+	0	gene_id "uc003wjj.1"; transcript_id "uc003wjj.1";
chr7	hg19_knownGene	exon	150831487	150831655	0.000000	+	.	gene_id "uc003wjj.1"; transcript_id "uc003wjj.1";
chr7	hg19_knownGene	CDS	150837066	150837203	0.000000	+	2	gene_id "uc003wjj.1"; transcript_id "uc003wjj.1";
chr7	hg19_knownGene	exon	150837066	150837203	0.000000	+	.	gene_id "uc003wjj.1"; transcript_id "uc003wjj.1";
chr7	hg19_knownGene	CDS	150838985	150839139	0.000000	+	2	gene_id "uc003wjj.1"; transcript_id "uc003wjj.1";
chr7	hg19_knownGene	exon	150838985	150839139	0.000000	+	.	gene_id "uc003wjj.1"; transcript_id "uc003wjj.1";
chr7	hg19_knownGene	CDS	150839250	150839340	0.000000	+	0	gene_id "uc003wjj.1"; transcript_id "uc003wjj.1";
chr7	hg19_knownGene	exon	150839250	150839340	0.000000	+	.	gene_id "uc003wjj.1"; transcript_id "uc003wjj.1";
chr7	hg19_knownGene	CDS	150839499	150839721	0.000000	+	2	gene_id "uc003wjj.1"; transcript_id "uc003wjj.1";
chr7	hg19_knownGene	exon	150839499	150839721	0.000000	+	.	gene_id "uc003wjj.1"; transcript_id "uc003wjj.1";
chr7	hg19_knownGene	CDS	150840428	150840683	0.000000	+	1	gene_id "uc003wjj.1"; transcript_id "uc003wjj.1";
chr7	hg19_knownGene	exon	150840428	150840683	0.000000	+	.	gene_id "uc003wjj.1"; transcript_id "uc003wjj.1";
chr7	hg19_knownGene	CDS	150840824	150841027	0.000000	+	0	gene_id "uc003wjj.1"; transcript_id "uc003wjj.1";
chr7	hg19_knownGene	stop_codon	150841028	150841030	0.000000	+	.	gene_id "uc003wjj.1"; transcript_id "uc003wjj.1";
chr7	hg19_knownGene	exon	150840824	150841523	0.000000	+	.	gene_id "uc003wjj.1"; transcript_id "uc003wjj.1";
chr7	hg19_knownGene	start_codon	150838927	150838929	0.000000	+	.	gene_id "uc003wjk.1"; transcript_id "uc003wjk.1";
chr7	hg19_knownGene	CDS	150838927	150839139	0.000000	+	0	gene_id "uc003wjk.1"; transcript_id "uc003wjk.1";
chr7	hg19_knownGene	exon	150836655	150839139	0.000000	+	.	gene_id "uc003wjk.1"; transcript_id "uc003wjk.1";
chr7	hg19_knownGene	CDS	150839250	150839340	0.000000	+	0	gene_id "uc003wjk.1"; transcript_id "uc003wjk.1";
chr7	hg19_knownGene	exon	150839250	150839340	0.000000	+	.	gene_id "uc003wjk.1"; transcript_id "uc003wjk.1";
chr7	hg19_knownGene	CDS	150839499	150839721	0.000000	+	2	gene_id "uc003wjk.1"; transcript_id "uc003wjk.1";
chr7	hg19_knownGene	exon	150839499	150839721	0.000000	+	.	gene_id "uc003wjk.1"; transcript_id "uc003wjk.1";
chr7	hg19_knownGene	CDS	150840428	150840683	0.000000	+	1	gene_id "uc003wjk.1"; transcript_id "uc003wjk.1";
chr7	hg19_knownGene	exon	150840428	150840683	0.000000	+	.	gene_id "uc003wjk.1"; transcript_id "uc003wjk.1";
chr7	hg19_knownGene	CDS	150840824	150841027	0.000000	+	0	gene_id "uc003wjk.1"; transcript_id "uc003wjk.1";
chr7	hg19_knownGene	stop_codon	150841028	150841030	0.000000	+	.	gene_id "uc003wjk.1"; transcript_id "uc003wjk.1";
chr7	hg19_knownGene	exon	150840824	150841523	0.000000	+	.	gene_id "uc003wjk.1"; transcript_id "uc003wjk.1";
chr7	hg19_knownGene	stop_codon	150845676	150845678	0.000000	-	.	gene_id "uc011kvg.2"; transcript_id "uc011kvg.2";
chr7	hg19_knownGene	CDS	150845679	150846229	0.000000	-	2	gene_id "uc011kvg.2"; transcript_id "uc011kvg.2";
chr7	hg19_knownGene	exon	150845676	150846229	0.000000	-	.	gene_id "uc011kvg.2"; transcript_id "uc011kvg.2";
chr7	hg19_knownGene	CDS	150864098	150864635	0.000000	-	0	gene_id "uc011kvg.2"; transcript_id "uc011kvg.2";
chr7	hg19_knownGene	start_codon	150864633	150864635	0.000000	-	.	gene_id "uc011kvg.2"; transcript_id "uc011kvg.2";
chr7	hg19_knownGene	exon	150864098	150864867	0.000000	-	.	gene_id "uc011kvg.2"; transcript_id "uc011kvg.2";
chr7	hg19_knownGene	exon	150872785	150873053	0.000000	-	.	gene_id "uc003wjm.1"; transcript_id "uc003wjm.1";
chr7	hg19_knownGene	stop_codon	150873199	150873201	0.000000	-	.	gene_id "uc003wjm.1"; transcript_id "uc003wjm.1";
chr7	hg19_knownGene	CDS	150873202	150873384	0.000000	-	0	gene_id "uc003wjm.1"; transcript_id "uc003wjm.1";
chr7	hg19_knownGene	exon	150873199	150873384	0.000000	-	.	gene_id "uc003wjm.1"; transcript_id "uc003wjm.1";
chr7	hg19_knownGene	CDS	150873650	150873763	0.000000	-	0	gene_id "uc003wjm.1"; transcript_id "uc003wjm.1";
chr7	hg19_knownGene	exon	150873650	150873763	0.000000	-	.	gene_id "uc003wjm.1"; transcript_id "uc003wjm.1";
chr7	hg19_knownGene	CDS	150878026	150878545	0.000000	-	1	gene_id "uc003wjm.1"; transcript_id "uc003wjm.1";
chr7	hg19_knownGene	exon	150878026	150878545	0.000000	-	.	gene_id "uc003wjm.1"; transcript_id "uc003wjm.1";
chr7	hg19_knownGene	CDS	150883479	150883746	0.000000	-	2	gene_id "uc003wjm.1"; transcript_id "uc003wjm.1";
chr7	hg19_knownGene	exon	150883479	150883746	0.000000	-	.	gene_id "uc003wjm.1"; transcript_id "uc003wjm.1";
chr7	hg19_knownGene	CDS	150883902	150884217	0.000000	-	0	gene_id "uc003wjm.1"; transcript_id "uc003wjm.1";
chr7	hg19_knownGene	start_codon	150884215	150884217	0.000000	-	.	gene_id "uc003wjm.1"; transcript_id "uc003wjm.1";
chr7	hg19_knownGene	exon	150883902	150884478	0.000000	-	.	gene_id "uc003wjm.1"; transcript_id "uc003wjm.1";
chr7	hg19_knownGene	exon	150872785	150873053	0.000000	-	.	gene_id "uc003wjl.1"; transcript_id "uc003wjl.1";
chr7	hg19_knownGene	stop_codon	150873199	150873201	0.000000	-	.	gene_id "uc003wjl.1"; transcript_id "uc003wjl.1";
chr7	hg19_knownGene	CDS	150873202	150873384	0.000000	-	0	gene_id "uc003wjl.1"; transcript_id "uc003wjl.1";
chr7	hg19_knownGene	exon	150873199	150873384	0.000000	-	.	gene_id "uc003wjl.1"; transcript_id "uc003wjl.1";
chr7	hg19_knownGene	CDS	150878026	150878545	0.000000	-	1	gene_id "uc003wjl.1"; transcript_id "uc003wjl.1";
chr7	hg19_knownGene	exon	150878026	150878545	0.000000	-	.	gene_id "uc003wjl.1"; transcript_id "uc003wjl.1";
chr7	hg19_knownGene	CDS	150883479	150883746	0.000000	-	2	gene_id "uc003wjl.1"; transcript_id "uc003wjl.1";
chr7	hg19_knownGene	exon	150883479	150883746	0.000000	-	.	gene_id "uc003wjl.1"; transcript_id "uc003wjl.1";
chr7	hg19_knownGene	CDS	150883902	150884217	0.000000	-	0	gene_id "uc003wjl.1"; transcript_id "uc003wjl.1";
chr7	hg19_knownGene	start_codon	150884215	150884217	0.000000	-	.	gene_id "uc003wjl.1"; transcript_id "uc003wjl.1";
chr7	hg19_knownGene	exon	150883902	150884478	0.000000	-	.	gene_id "uc003wjl.1"; transcript_id "uc003wjl.1";
chr7	hg19_knownGene	exon	150872785	150873053	0.000000	-	.	gene_id "uc003wjn.1"; transcript_id "uc003wjn.1";
chr7	hg19_knownGene	stop_codon	150873199	150873201	0.000000	-	.	gene_id "uc003wjn.1"; transcript_id "uc003wjn.1";
chr7	hg19_knownGene	CDS	150873202	150873384	0.000000	-	0	gene_id "uc003wjn.1"; transcript_id "uc003wjn.1";
chr7	hg19_knownGene	exon	150873199	150873384	0.000000	-	.	gene_id "uc003wjn.1"; transcript_id "uc003wjn.1";
chr7	hg19_knownGene	CDS	150873650	150873763	0.000000	-	0	gene_id "uc003wjn.1"; transcript_id "uc003wjn.1";
chr7	hg19_knownGene	exon	150873650	150873763	0.000000	-	.	gene_id "uc003wjn.1"; transcript_id "uc003wjn.1";
chr7	hg19_knownGene	CDS	150878026	150878545	0.000000	-	1	gene_id "uc003wjn.1"; transcript_id "uc003wjn.1";
chr7	hg19_knownGene	exon	150878026	150878545	0.000000	-	.	gene_id "uc003wjn.1"; transcript_id "uc003wjn.1";
chr7	hg19_knownGene	CDS	150883479	150883746	0.000000	-	2	gene_id "uc003wjn.1"; transcript_id "uc003wjn.1";
chr7	hg19_knownGene	exon	150883479	150883746	0.000000	-	.	gene_id "uc003wjn.1"; transcript_id "uc003wjn.1";
chr7	hg19_knownGene	CDS	150884539	150884809	0.000000	-	0	gene_id "uc003wjn.1"; transcript_id "uc003wjn.1";
chr7	hg19_knownGene	start_codon	150884807	150884809	0.000000	-	.	gene_id "uc003wjn.1"; transcript_id "uc003wjn.1";
chr7	hg19_knownGene	exon	150884539	150884919	0.000000	-	.	gene_id "uc003wjn.1"; transcript_id "uc003wjn.1";
chr7	hg19_knownGene	exon	150890565	150890577	0.000000	-	.	gene_id "uc022aqa.1"; transcript_id "uc022aqa.1";
chr7	hg19_knownGene	exon	150891343	150891450	0.000000	-	.	gene_id "uc022aqa.1"; transcript_id "uc022aqa.1";
chr7	hg19_knownGene	exon	150891603	150891685	0.000000	-	.	gene_id "uc022aqa.1"; transcript_id "uc022aqa.1";
chr7	hg19_knownGene	exon	150892517	150892572	0.000000	-	.	gene_id "uc022aqa.1"; transcript_id "uc022aqa.1";
chr7	hg19_knownGene	exon	150892662	150892744	0.000000	-	.	gene_id "uc022aqa.1"; transcript_id "uc022aqa.1";
chr7	hg19_knownGene	exon	150892936	150893061	0.000000	-	.	gene_id "uc022aqa.1"; transcript_id "uc022aqa.1";
chr7	hg19_knownGene	exon	150893534	150893640	0.000000	-	.	gene_id "uc022aqa.1"; transcript_id "uc022aqa.1";
chr7	hg19_knownGene	exon	150894063	150894138	0.000000	-	.	gene_id "uc022aqa.1"; transcript_id "uc022aqa.1";
chr7	hg19_knownGene	exon	150894291	150894388	0.000000	-	.	gene_id "uc022aqa.1"; transcript_id "uc022aqa.1";
chr7	hg19_knownGene	stop_codon	150905157	150905159	0.000000	-	.	gene_id "uc003wjo.1"; transcript_id "uc003wjo.1";
chr7	hg19_knownGene	CDS	150905160	150905193	0.000000	-	1	gene_id "uc003wjo.1"; transcript_id "uc003wjo.1";
chr7	hg19_knownGene	exon	150904923	150905193	0.000000	-	.	gene_id "uc003wjo.1"; transcript_id "uc003wjo.1";
chr7	hg19_knownGene	CDS	150911144	150911277	0.000000	-	0	gene_id "uc003wjo.1"; transcript_id "uc003wjo.1";
chr7	hg19_knownGene	exon	150911144	150911277	0.000000	-	.	gene_id "uc003wjo.1"; transcript_id "uc003wjo.1";
chr7	hg19_knownGene	CDS	150911965	150912168	0.000000	-	0	gene_id "uc003wjo.1"; transcript_id "uc003wjo.1";
chr7	hg19_knownGene	exon	150911965	150912168	0.000000	-	.	gene_id "uc003wjo.1"; transcript_id "uc003wjo.1";
chr7	hg19_knownGene	CDS	150912690	150912818	0.000000	-	0	gene_id "uc003wjo.1"; transcript_id "uc003wjo.1";
chr7	hg19_knownGene	exon	150912690	150912818	0.000000	-	.	gene_id "uc003wjo.1"; transcript_id "uc003wjo.1";
chr7	hg19_knownGene	CDS	150913053	150913115	0.000000	-	0	gene_id "uc003wjo.1"; transcript_id "uc003wjo.1";
chr7	hg19_knownGene	exon	150913053	150913115	0.000000	-	.	gene_id "uc003wjo.1"; transcript_id "uc003wjo.1";
chr7	hg19_knownGene	CDS	150915167	150915277	0.000000	-	0	gene_id "uc003wjo.1"; transcript_id "uc003wjo.1";
chr7	hg19_knownGene	exon	150915167	150915277	0.000000	-	.	gene_id "uc003wjo.1"; transcript_id "uc003wjo.1";
chr7	hg19_knownGene	CDS	150915647	150915736	0.000000	-	0	gene_id "uc003wjo.1"; transcript_id "uc003wjo.1";
chr7	hg19_knownGene	exon	150915647	150915736	0.000000	-	.	gene_id "uc003wjo.1"; transcript_id "uc003wjo.1";
chr7	hg19_knownGene	CDS	150915840	150915959	0.000000	-	0	gene_id "uc003wjo.1"; transcript_id "uc003wjo.1";
chr7	hg19_knownGene	exon	150915840	150915959	0.000000	-	.	gene_id "uc003wjo.1"; transcript_id "uc003wjo.1";
chr7	hg19_knownGene	CDS	150916150	150916245	0.000000	-	0	gene_id "uc003wjo.1"; transcript_id "uc003wjo.1";
chr7	hg19_knownGene	exon	150916150	150916245	0.000000	-	.	gene_id "uc003wjo.1"; transcript_id "uc003wjo.1";
chr7	hg19_knownGene	CDS	150918664	150918766	0.000000	-	1	gene_id "uc003wjo.1"; transcript_id "uc003wjo.1";
chr7	hg19_knownGene	exon	150918664	150918766	0.000000	-	.	gene_id "uc003wjo.1"; transcript_id "uc003wjo.1";
chr7	hg19_knownGene	CDS	150919607	150919702	0.000000	-	1	gene_id "uc003wjo.1"; transcript_id "uc003wjo.1";
chr7	hg19_knownGene	exon	150919607	150919702	0.000000	-	.	gene_id "uc003wjo.1"; transcript_id "uc003wjo.1";
chr7	hg19_knownGene	CDS	150920764	150920935	0.000000	-	2	gene_id "uc003wjo.1"; transcript_id "uc003wjo.1";
chr7	hg19_knownGene	exon	150920764	150920935	0.000000	-	.	gene_id "uc003wjo.1"; transcript_id "uc003wjo.1";
chr7	hg19_knownGene	CDS	150921018	150921200	0.000000	-	2	gene_id "uc003wjo.1"; transcript_id "uc003wjo.1";
chr7	hg19_knownGene	exon	150921018	150921200	0.000000	-	.	gene_id "uc003wjo.1"; transcript_id "uc003wjo.1";
chr7	hg19_knownGene	CDS	150921862	150922074	0.000000	-	2	gene_id "uc003wjo.1"; transcript_id "uc003wjo.1";
chr7	hg19_knownGene	exon	150921862	150922074	0.000000	-	.	gene_id "uc003wjo.1"; transcript_id "uc003wjo.1";
chr7	hg19_knownGene	CDS	150923391	150923544	0.000000	-	0	gene_id "uc003wjo.1"; transcript_id "uc003wjo.1";
chr7	hg19_knownGene	start_codon	150923542	150923544	0.000000	-	.	gene_id "uc003wjo.1"; transcript_id "uc003wjo.1";
chr7	hg19_knownGene	exon	150923391	150923586	0.000000	-	.	gene_id "uc003wjo.1"; transcript_id "uc003wjo.1";
chr7	hg19_knownGene	exon	150924249	150924317	0.000000	-	.	gene_id "uc003wjo.1"; transcript_id "uc003wjo.1";
chr7	hg19_knownGene	stop_codon	150910989	150910991	0.000000	-	.	gene_id "uc031szt.1"; transcript_id "uc031szt.1";
chr7	hg19_knownGene	CDS	150910992	150911277	0.000000	-	1	gene_id "uc031szt.1"; transcript_id "uc031szt.1";
chr7	hg19_knownGene	exon	150909576	150911277	0.000000	-	.	gene_id "uc031szt.1"; transcript_id "uc031szt.1";
chr7	hg19_knownGene	CDS	150911965	150911987	0.000000	-	0	gene_id "uc031szt.1"; transcript_id "uc031szt.1";
chr7	hg19_knownGene	start_codon	150911985	150911987	0.000000	-	.	gene_id "uc031szt.1"; transcript_id "uc031szt.1";
chr7	hg19_knownGene	exon	150911965	150912320	0.000000	-	.	gene_id "uc031szt.1"; transcript_id "uc031szt.1";
chr7	hg19_knownGene	stop_codon	150911140	150911142	0.000000	-	.	gene_id "uc003wjp.3"; transcript_id "uc003wjp.3";
chr7	hg19_knownGene	CDS	150911143	150911277	0.000000	-	0	gene_id "uc003wjp.3"; transcript_id "uc003wjp.3";
chr7	hg19_knownGene	exon	150909576	150911277	0.000000	-	.	gene_id "uc003wjp.3"; transcript_id "uc003wjp.3";
chr7	hg19_knownGene	CDS	150911965	150912168	0.000000	-	0	gene_id "uc003wjp.3"; transcript_id "uc003wjp.3";
chr7	hg19_knownGene	exon	150911965	150912168	0.000000	-	.	gene_id "uc003wjp.3"; transcript_id "uc003wjp.3";
chr7	hg19_knownGene	CDS	150912690	150912818	0.000000	-	0	gene_id "uc003wjp.3"; transcript_id "uc003wjp.3";
chr7	hg19_knownGene	exon	150912690	150912818	0.000000	-	.	gene_id "uc003wjp.3"; transcript_id "uc003wjp.3";
chr7	hg19_knownGene	CDS	150913053	150913115	0.000000	-	0	gene_id "uc003wjp.3"; transcript_id "uc003wjp.3";
chr7	hg19_knownGene	exon	150913053	150913115	0.000000	-	.	gene_id "uc003wjp.3"; transcript_id "uc003wjp.3";
chr7	hg19_knownGene	CDS	150915167	150915277	0.000000	-	0	gene_id "uc003wjp.3"; transcript_id "uc003wjp.3";
chr7	hg19_knownGene	exon	150915167	150915277	0.000000	-	.	gene_id "uc003wjp.3"; transcript_id "uc003wjp.3";
chr7	hg19_knownGene	CDS	150915647	150915736	0.000000	-	0	gene_id "uc003wjp.3"; transcript_id "uc003wjp.3";
chr7	hg19_knownGene	exon	150915647	150915736	0.000000	-	.	gene_id "uc003wjp.3"; transcript_id "uc003wjp.3";
chr7	hg19_knownGene	CDS	150915840	150915959	0.000000	-	0	gene_id "uc003wjp.3"; transcript_id "uc003wjp.3";
chr7	hg19_knownGene	exon	150915840	150915959	0.000000	-	.	gene_id "uc003wjp.3"; transcript_id "uc003wjp.3";
chr7	hg19_knownGene	CDS	150916150	150916245	0.000000	-	0	gene_id "uc003wjp.3"; transcript_id "uc003wjp.3";
chr7	hg19_knownGene	exon	150916150	150916245	0.000000	-	.	gene_id "uc003wjp.3"; transcript_id "uc003wjp.3";
chr7	hg19_knownGene	CDS	150918664	150918766	0.000000	-	1	gene_id "uc003wjp.3"; transcript_id "uc003wjp.3";
chr7	hg19_knownGene	exon	150918664	150918766	0.000000	-	.	gene_id "uc003wjp.3"; transcript_id "uc003wjp.3";
chr7	hg19_knownGene	CDS	150919607	150919702	0.000000	-	1	gene_id "uc003wjp.3"; transcript_id "uc003wjp.3";
chr7	hg19_knownGene	exon	150919607	150919702	0.000000	-	.	gene_id "uc003wjp.3"; transcript_id "uc003wjp.3";
chr7	hg19_knownGene	CDS	150920764	150920935	0.000000	-	2	gene_id "uc003wjp.3"; transcript_id "uc003wjp.3";
chr7	hg19_knownGene	exon	150920764	150920935	0.000000	-	.	gene_id "uc003wjp.3"; transcript_id "uc003wjp.3";
chr7	hg19_knownGene	CDS	150921018	150921200	0.000000	-	2	gene_id "uc003wjp.3"; transcript_id "uc003wjp.3";
chr7	hg19_knownGene	exon	150921018	150921200	0.000000	-	.	gene_id "uc003wjp.3"; transcript_id "uc003wjp.3";
chr7	hg19_knownGene	CDS	150921862	150922074	0.000000	-	2	gene_id "uc003wjp.3"; transcript_id "uc003wjp.3";
chr7	hg19_knownGene	exon	150921862	150922074	0.000000	-	.	gene_id "uc003wjp.3"; transcript_id "uc003wjp.3";
chr7	hg19_knownGene	CDS	150923391	150923544	0.000000	-	0	gene_id "uc003wjp.3"; transcript_id "uc003wjp.3";
chr7	hg19_knownGene	start_codon	150923542	150923544	0.000000	-	.	gene_id "uc003wjp.3"; transcript_id "uc003wjp.3";
chr7	hg19_knownGene	exon	150923391	150923586	0.000000	-	.	gene_id "uc003wjp.3"; transcript_id "uc003wjp.3";
chr7	hg19_knownGene	exon	150924249	150924317	0.000000	-	.	gene_id "uc003wjp.3"; transcript_id "uc003wjp.3";
chr7	hg19_knownGene	start_codon	150929851	150929853	0.000000	+	.	gene_id "uc003wjq.1"; transcript_id "uc003wjq.1";
chr7	hg19_knownGene	CDS	150929851	150929900	0.000000	+	0	gene_id "uc003wjq.1"; transcript_id "uc003wjq.1";
chr7	hg19_knownGene	exon	150929575	150929900	0.000000	+	.	gene_id "uc003wjq.1"; transcript_id "uc003wjq.1";
chr7	hg19_knownGene	CDS	150931172	150931360	0.000000	+	1	gene_id "uc003wjq.1"; transcript_id "uc003wjq.1";
chr7	hg19_knownGene	exon	150931172	150931360	0.000000	+	.	gene_id "uc003wjq.1"; transcript_id "uc003wjq.1";
chr7	hg19_knownGene	CDS	150932134	150932698	0.000000	+	1	gene_id "uc003wjq.1"; transcript_id "uc003wjq.1";
chr7	hg19_knownGene	exon	150932134	150932698	0.000000	+	.	gene_id "uc003wjq.1"; transcript_id "uc003wjq.1";
chr7	hg19_knownGene	CDS	150933494	150933676	0.000000	+	0	gene_id "uc003wjq.1"; transcript_id "uc003wjq.1";
chr7	hg19_knownGene	exon	150933494	150933676	0.000000	+	.	gene_id "uc003wjq.1"; transcript_id "uc003wjq.1";
chr7	hg19_knownGene	CDS	150934460	150935764	0.000000	+	0	gene_id "uc003wjq.1"; transcript_id "uc003wjq.1";
chr7	hg19_knownGene	stop_codon	150935765	150935767	0.000000	+	.	gene_id "uc003wjq.1"; transcript_id "uc003wjq.1";
chr7	hg19_knownGene	exon	150934460	150935905	0.000000	+	.	gene_id "uc003wjq.1"; transcript_id "uc003wjq.1";
chr7	hg19_knownGene	start_codon	150931098	150931100	0.000000	+	.	gene_id "uc003wjr.1"; transcript_id "uc003wjr.1";
chr7	hg19_knownGene	CDS	150931098	150931360	0.000000	+	0	gene_id "uc003wjr.1"; transcript_id "uc003wjr.1";
chr7	hg19_knownGene	exon	150929585	150931360	0.000000	+	.	gene_id "uc003wjr.1"; transcript_id "uc003wjr.1";
chr7	hg19_knownGene	CDS	150932134	150932698	0.000000	+	1	gene_id "uc003wjr.1"; transcript_id "uc003wjr.1";
chr7	hg19_knownGene	exon	150932134	150932698	0.000000	+	.	gene_id "uc003wjr.1"; transcript_id "uc003wjr.1";
chr7	hg19_knownGene	CDS	150933494	150933676	0.000000	+	0	gene_id "uc003wjr.1"; transcript_id "uc003wjr.1";
chr7	hg19_knownGene	exon	150933494	150933676	0.000000	+	.	gene_id "uc003wjr.1"; transcript_id "uc003wjr.1";
chr7	hg19_knownGene	CDS	150934460	150935764	0.000000	+	0	gene_id "uc003wjr.1"; transcript_id "uc003wjr.1";
chr7	hg19_knownGene	stop_codon	150935765	150935767	0.000000	+	.	gene_id "uc003wjr.1"; transcript_id "uc003wjr.1";
chr7	hg19_knownGene	exon	150934460	150935905	0.000000	+	.	gene_id "uc003wjr.1"; transcript_id "uc003wjr.1";
chr7	hg19_knownGene	exon	150935507	150935624	0.000000	+	.	gene_id "uc022aqb.1"; transcript_id "uc022aqb.1";
chr7	hg19_knownGene	stop_codon	150936189	150936191	0.000000	-	.	gene_id "uc003wjs.3"; transcript_id "uc003wjs.3";
chr7	hg19_knownGene	CDS	150936192	150936242	0.000000	-	0	gene_id "uc003wjs.3"; transcript_id "uc003wjs.3";
chr7	hg19_knownGene	exon	150936059	150936242	0.000000	-	.	gene_id "uc003wjs.3"; transcript_id "uc003wjs.3";
chr7	hg19_knownGene	CDS	150936482	150936583	0.000000	-	0	gene_id "uc003wjs.3"; transcript_id "uc003wjs.3";
chr7	hg19_knownGene	exon	150936482	150936583	0.000000	-	.	gene_id "uc003wjs.3"; transcript_id "uc003wjs.3";
chr7	hg19_knownGene	CDS	150936710	150936832	0.000000	-	0	gene_id "uc003wjs.3"; transcript_id "uc003wjs.3";
chr7	hg19_knownGene	exon	150936710	150936832	0.000000	-	.	gene_id "uc003wjs.3"; transcript_id "uc003wjs.3";
chr7	hg19_knownGene	CDS	150937198	150937333	0.000000	-	1	gene_id "uc003wjs.3"; transcript_id "uc003wjs.3";
chr7	hg19_knownGene	exon	150937198	150937333	0.000000	-	.	gene_id "uc003wjs.3"; transcript_id "uc003wjs.3";
chr7	hg19_knownGene	CDS	150937511	150937608	0.000000	-	0	gene_id "uc003wjs.3"; transcript_id "uc003wjs.3";
chr7	hg19_knownGene	exon	150937511	150937608	0.000000	-	.	gene_id "uc003wjs.3"; transcript_id "uc003wjs.3";
chr7	hg19_knownGene	CDS	150938578	150938739	0.000000	-	0	gene_id "uc003wjs.3"; transcript_id "uc003wjs.3";
chr7	hg19_knownGene	exon	150938578	150938739	0.000000	-	.	gene_id "uc003wjs.3"; transcript_id "uc003wjs.3";
chr7	hg19_knownGene	CDS	150938963	150939064	0.000000	-	0	gene_id "uc003wjs.3"; transcript_id "uc003wjs.3";
chr7	hg19_knownGene	exon	150938963	150939064	0.000000	-	.	gene_id "uc003wjs.3"; transcript_id "uc003wjs.3";
chr7	hg19_knownGene	CDS	150939223	150939318	0.000000	-	0	gene_id "uc003wjs.3"; transcript_id "uc003wjs.3";
chr7	hg19_knownGene	exon	150939223	150939318	0.000000	-	.	gene_id "uc003wjs.3"; transcript_id "uc003wjs.3";
chr7	hg19_knownGene	CDS	150939567	150939689	0.000000	-	0	gene_id "uc003wjs.3"; transcript_id "uc003wjs.3";
chr7	hg19_knownGene	exon	150939567	150939689	0.000000	-	.	gene_id "uc003wjs.3"; transcript_id "uc003wjs.3";
chr7	hg19_knownGene	CDS	150939807	150939929	0.000000	-	0	gene_id "uc003wjs.3"; transcript_id "uc003wjs.3";
chr7	hg19_knownGene	exon	150939807	150939929	0.000000	-	.	gene_id "uc003wjs.3"; transcript_id "uc003wjs.3";
chr7	hg19_knownGene	CDS	150940745	150940787	0.000000	-	1	gene_id "uc003wjs.3"; transcript_id "uc003wjs.3";
chr7	hg19_knownGene	exon	150940745	150940787	0.000000	-	.	gene_id "uc003wjs.3"; transcript_id "uc003wjs.3";
chr7	hg19_knownGene	CDS	150942546	150942757	0.000000	-	0	gene_id "uc003wjs.3"; transcript_id "uc003wjs.3";
chr7	hg19_knownGene	exon	150942546	150942757	0.000000	-	.	gene_id "uc003wjs.3"; transcript_id "uc003wjs.3";
chr7	hg19_knownGene	CDS	150945571	150945648	0.000000	-	0	gene_id "uc003wjs.3"; transcript_id "uc003wjs.3";
chr7	hg19_knownGene	start_codon	150945646	150945648	0.000000	-	.	gene_id "uc003wjs.3"; transcript_id "uc003wjs.3";
chr7	hg19_knownGene	exon	150945571	150945749	0.000000	-	.	gene_id "uc003wjs.3"; transcript_id "uc003wjs.3";
chr7	hg19_knownGene	stop_codon	150936189	150936191	0.000000	-	.	gene_id "uc003wjt.3"; transcript_id "uc003wjt.3";
chr7	hg19_knownGene	CDS	150936192	150936242	0.000000	-	0	gene_id "uc003wjt.3"; transcript_id "uc003wjt.3";
chr7	hg19_knownGene	exon	150936059	150936242	0.000000	-	.	gene_id "uc003wjt.3"; transcript_id "uc003wjt.3";
chr7	hg19_knownGene	CDS	150936482	150936583	0.000000	-	0	gene_id "uc003wjt.3"; transcript_id "uc003wjt.3";
chr7	hg19_knownGene	exon	150936482	150936583	0.000000	-	.	gene_id "uc003wjt.3"; transcript_id "uc003wjt.3";
chr7	hg19_knownGene	CDS	150936710	150936832	0.000000	-	0	gene_id "uc003wjt.3"; transcript_id "uc003wjt.3";
chr7	hg19_knownGene	exon	150936710	150936832	0.000000	-	.	gene_id "uc003wjt.3"; transcript_id "uc003wjt.3";
chr7	hg19_knownGene	CDS	150937198	150937333	0.000000	-	1	gene_id "uc003wjt.3"; transcript_id "uc003wjt.3";
chr7	hg19_knownGene	exon	150937198	150937333	0.000000	-	.	gene_id "uc003wjt.3"; transcript_id "uc003wjt.3";
chr7	hg19_knownGene	CDS	150937511	150937608	0.000000	-	0	gene_id "uc003wjt.3"; transcript_id "uc003wjt.3";
chr7	hg19_knownGene	exon	150937511	150937608	0.000000	-	.	gene_id "uc003wjt.3"; transcript_id "uc003wjt.3";
chr7	hg19_knownGene	CDS	150938578	150938739	0.000000	-	0	gene_id "uc003wjt.3"; transcript_id "uc003wjt.3";
chr7	hg19_knownGene	exon	150938578	150938739	0.000000	-	.	gene_id "uc003wjt.3"; transcript_id "uc003wjt.3";
chr7	hg19_knownGene	CDS	150938963	150939064	0.000000	-	0	gene_id "uc003wjt.3"; transcript_id "uc003wjt.3";
chr7	hg19_knownGene	exon	150938963	150939064	0.000000	-	.	gene_id "uc003wjt.3"; transcript_id "uc003wjt.3";
chr7	hg19_knownGene	CDS	150939223	150939318	0.000000	-	0	gene_id "uc003wjt.3"; transcript_id "uc003wjt.3";
chr7	hg19_knownGene	exon	150939223	150939318	0.000000	-	.	gene_id "uc003wjt.3"; transcript_id "uc003wjt.3";
chr7	hg19_knownGene	CDS	150939567	150939689	0.000000	-	0	gene_id "uc003wjt.3"; transcript_id "uc003wjt.3";
chr7	hg19_knownGene	exon	150939567	150939689	0.000000	-	.	gene_id "uc003wjt.3"; transcript_id "uc003wjt.3";
chr7	hg19_knownGene	CDS	150939807	150939929	0.000000	-	0	gene_id "uc003wjt.3"; transcript_id "uc003wjt.3";
chr7	hg19_knownGene	exon	150939807	150939929	0.000000	-	.	gene_id "uc003wjt.3"; transcript_id "uc003wjt.3";
chr7	hg19_knownGene	CDS	150940745	150940787	0.000000	-	1	gene_id "uc003wjt.3"; transcript_id "uc003wjt.3";
chr7	hg19_knownGene	exon	150940745	150940787	0.000000	-	.	gene_id "uc003wjt.3"; transcript_id "uc003wjt.3";
chr7	hg19_knownGene	CDS	150942546	150942757	0.000000	-	0	gene_id "uc003wjt.3"; transcript_id "uc003wjt.3";
chr7	hg19_knownGene	exon	150942546	150942757	0.000000	-	.	gene_id "uc003wjt.3"; transcript_id "uc003wjt.3";
chr7	hg19_knownGene	CDS	150972200	150972238	0.000000	-	0	gene_id "uc003wjt.3"; transcript_id "uc003wjt.3";
chr7	hg19_knownGene	start_codon	150972236	150972238	0.000000	-	.	gene_id "uc003wjt.3"; transcript_id "uc003wjt.3";
chr7	hg19_knownGene	exon	150972200	150972337	0.000000	-	.	gene_id "uc003wjt.3"; transcript_id "uc003wjt.3";
chr7	hg19_knownGene	exon	150973791	150973820	0.000000	-	.	gene_id "uc003wjt.3"; transcript_id "uc003wjt.3";
chr7	hg19_knownGene	stop_codon	150936189	150936191	0.000000	-	.	gene_id "uc003wju.3"; transcript_id "uc003wju.3";
chr7	hg19_knownGene	CDS	150936192	150936242	0.000000	-	0	gene_id "uc003wju.3"; transcript_id "uc003wju.3";
chr7	hg19_knownGene	exon	150936059	150936242	0.000000	-	.	gene_id "uc003wju.3"; transcript_id "uc003wju.3";
chr7	hg19_knownGene	CDS	150936482	150936583	0.000000	-	0	gene_id "uc003wju.3"; transcript_id "uc003wju.3";
chr7	hg19_knownGene	exon	150936482	150936583	0.000000	-	.	gene_id "uc003wju.3"; transcript_id "uc003wju.3";
chr7	hg19_knownGene	CDS	150936710	150936832	0.000000	-	0	gene_id "uc003wju.3"; transcript_id "uc003wju.3";
chr7	hg19_knownGene	exon	150936710	150936832	0.000000	-	.	gene_id "uc003wju.3"; transcript_id "uc003wju.3";
chr7	hg19_knownGene	CDS	150937198	150937333	0.000000	-	1	gene_id "uc003wju.3"; transcript_id "uc003wju.3";
chr7	hg19_knownGene	exon	150937198	150937333	0.000000	-	.	gene_id "uc003wju.3"; transcript_id "uc003wju.3";
chr7	hg19_knownGene	CDS	150937511	150937608	0.000000	-	0	gene_id "uc003wju.3"; transcript_id "uc003wju.3";
chr7	hg19_knownGene	exon	150937511	150937608	0.000000	-	.	gene_id "uc003wju.3"; transcript_id "uc003wju.3";
chr7	hg19_knownGene	CDS	150938578	150938739	0.000000	-	0	gene_id "uc003wju.3"; transcript_id "uc003wju.3";
chr7	hg19_knownGene	exon	150938578	150938739	0.000000	-	.	gene_id "uc003wju.3"; transcript_id "uc003wju.3";
chr7	hg19_knownGene	CDS	150938963	150939064	0.000000	-	0	gene_id "uc003wju.3"; transcript_id "uc003wju.3";
chr7	hg19_knownGene	exon	150938963	150939064	0.000000	-	.	gene_id "uc003wju.3"; transcript_id "uc003wju.3";
chr7	hg19_knownGene	CDS	150939223	150939318	0.000000	-	0	gene_id "uc003wju.3"; transcript_id "uc003wju.3";
chr7	hg19_knownGene	exon	150939223	150939318	0.000000	-	.	gene_id "uc003wju.3"; transcript_id "uc003wju.3";
chr7	hg19_knownGene	CDS	150939567	150939689	0.000000	-	0	gene_id "uc003wju.3"; transcript_id "uc003wju.3";
chr7	hg19_knownGene	exon	150939567	150939689	0.000000	-	.	gene_id "uc003wju.3"; transcript_id "uc003wju.3";
chr7	hg19_knownGene	CDS	150939807	150939929	0.000000	-	0	gene_id "uc003wju.3"; transcript_id "uc003wju.3";
chr7	hg19_knownGene	exon	150939807	150939929	0.000000	-	.	gene_id "uc003wju.3"; transcript_id "uc003wju.3";
chr7	hg19_knownGene	CDS	150940745	150940787	0.000000	-	1	gene_id "uc003wju.3"; transcript_id "uc003wju.3";
chr7	hg19_knownGene	exon	150940745	150940787	0.000000	-	.	gene_id "uc003wju.3"; transcript_id "uc003wju.3";
chr7	hg19_knownGene	CDS	150942546	150942757	0.000000	-	0	gene_id "uc003wju.3"; transcript_id "uc003wju.3";
chr7	hg19_knownGene	exon	150942546	150942757	0.000000	-	.	gene_id "uc003wju.3"; transcript_id "uc003wju.3";
chr7	hg19_knownGene	CDS	150972200	150972238	0.000000	-	0	gene_id "uc003wju.3"; transcript_id "uc003wju.3";
chr7	hg19_knownGene	start_codon	150972236	150972238	0.000000	-	.	gene_id "uc003wju.3"; transcript_id "uc003wju.3";
chr7	hg19_knownGene	exon	150972200	150972337	0.000000	-	.	gene_id "uc003wju.3"; transcript_id "uc003wju.3";
chr7	hg19_knownGene	exon	150974163	150974231	0.000000	-	.	gene_id "uc003wju.3"; transcript_id "uc003wju.3";
chr7	hg19_knownGene	stop_codon	150938473	150938475	0.000000	-	.	gene_id "uc011kvh.1"; transcript_id "uc011kvh.1";
chr7	hg19_knownGene	CDS	150938476	150938739	0.000000	-	0	gene_id "uc011kvh.1"; transcript_id "uc011kvh.1";
chr7	hg19_knownGene	exon	150937511	150938739	0.000000	-	.	gene_id "uc011kvh.1"; transcript_id "uc011kvh.1";
chr7	hg19_knownGene	CDS	150938963	150939064	0.000000	-	0	gene_id "uc011kvh.1"; transcript_id "uc011kvh.1";
chr7	hg19_knownGene	exon	150938963	150939064	0.000000	-	.	gene_id "uc011kvh.1"; transcript_id "uc011kvh.1";
chr7	hg19_knownGene	CDS	150939223	150939318	0.000000	-	0	gene_id "uc011kvh.1"; transcript_id "uc011kvh.1";
chr7	hg19_knownGene	exon	150939223	150939318	0.000000	-	.	gene_id "uc011kvh.1"; transcript_id "uc011kvh.1";
chr7	hg19_knownGene	CDS	150939567	150939689	0.000000	-	0	gene_id "uc011kvh.1"; transcript_id "uc011kvh.1";
chr7	hg19_knownGene	exon	150939567	150939689	0.000000	-	.	gene_id "uc011kvh.1"; transcript_id "uc011kvh.1";
chr7	hg19_knownGene	CDS	150939807	150939929	0.000000	-	0	gene_id "uc011kvh.1"; transcript_id "uc011kvh.1";
chr7	hg19_knownGene	exon	150939807	150939929	0.000000	-	.	gene_id "uc011kvh.1"; transcript_id "uc011kvh.1";
chr7	hg19_knownGene	CDS	150940745	150940787	0.000000	-	1	gene_id "uc011kvh.1"; transcript_id "uc011kvh.1";
chr7	hg19_knownGene	exon	150940745	150940787	0.000000	-	.	gene_id "uc011kvh.1"; transcript_id "uc011kvh.1";
chr7	hg19_knownGene	CDS	150942546	150942757	0.000000	-	0	gene_id "uc011kvh.1"; transcript_id "uc011kvh.1";
chr7	hg19_knownGene	exon	150942546	150942757	0.000000	-	.	gene_id "uc011kvh.1"; transcript_id "uc011kvh.1";
chr7	hg19_knownGene	CDS	150945571	150945648	0.000000	-	0	gene_id "uc011kvh.1"; transcript_id "uc011kvh.1";
chr7	hg19_knownGene	start_codon	150945646	150945648	0.000000	-	.	gene_id "uc011kvh.1"; transcript_id "uc011kvh.1";
chr7	hg19_knownGene	exon	150945571	150945749	0.000000	-	.	gene_id "uc011kvh.1"; transcript_id "uc011kvh.1";
chr7	hg19_knownGene	stop_codon	150938813	150938815	0.000000	-	.	gene_id "uc010lqa.1"; transcript_id "uc010lqa.1";
chr7	hg19_knownGene	CDS	150938816	150939064	0.000000	-	0	gene_id "uc010lqa.1"; transcript_id "uc010lqa.1";
chr7	hg19_knownGene	exon	150938344	150939064	0.000000	-	.	gene_id "uc010lqa.1"; transcript_id "uc010lqa.1";
chr7	hg19_knownGene	CDS	150939223	150939318	0.000000	-	0	gene_id "uc010lqa.1"; transcript_id "uc010lqa.1";
chr7	hg19_knownGene	exon	150939223	150939318	0.000000	-	.	gene_id "uc010lqa.1"; transcript_id "uc010lqa.1";
chr7	hg19_knownGene	CDS	150939567	150939689	0.000000	-	0	gene_id "uc010lqa.1"; transcript_id "uc010lqa.1";
chr7	hg19_knownGene	exon	150939567	150939689	0.000000	-	.	gene_id "uc010lqa.1"; transcript_id "uc010lqa.1";
chr7	hg19_knownGene	CDS	150939807	150939929	0.000000	-	0	gene_id "uc010lqa.1"; transcript_id "uc010lqa.1";
chr7	hg19_knownGene	exon	150939807	150939929	0.000000	-	.	gene_id "uc010lqa.1"; transcript_id "uc010lqa.1";
chr7	hg19_knownGene	CDS	150940745	150940787	0.000000	-	1	gene_id "uc010lqa.1"; transcript_id "uc010lqa.1";
chr7	hg19_knownGene	exon	150940745	150940787	0.000000	-	.	gene_id "uc010lqa.1"; transcript_id "uc010lqa.1";
chr7	hg19_knownGene	CDS	150942546	150942757	0.000000	-	0	gene_id "uc010lqa.1"; transcript_id "uc010lqa.1";
chr7	hg19_knownGene	exon	150942546	150942757	0.000000	-	.	gene_id "uc010lqa.1"; transcript_id "uc010lqa.1";
chr7	hg19_knownGene	CDS	150945571	150945648	0.000000	-	0	gene_id "uc010lqa.1"; transcript_id "uc010lqa.1";
chr7	hg19_knownGene	start_codon	150945646	150945648	0.000000	-	.	gene_id "uc010lqa.1"; transcript_id "uc010lqa.1";
chr7	hg19_knownGene	exon	150945571	150945749	0.000000	-	.	gene_id "uc010lqa.1"; transcript_id "uc010lqa.1";
chr7	hg19_knownGene	start_codon	151038863	151038865	0.000000	+	.	gene_id "uc022aqc.1"; transcript_id "uc022aqc.1";
chr7	hg19_knownGene	CDS	151038863	151038932	0.000000	+	0	gene_id "uc022aqc.1"; transcript_id "uc022aqc.1";
chr7	hg19_knownGene	exon	151038847	151038932	0.000000	+	.	gene_id "uc022aqc.1"; transcript_id "uc022aqc.1";
chr7	hg19_knownGene	CDS	151042434	151042552	0.000000	+	2	gene_id "uc022aqc.1"; transcript_id "uc022aqc.1";
chr7	hg19_knownGene	exon	151042434	151042552	0.000000	+	.	gene_id "uc022aqc.1"; transcript_id "uc022aqc.1";
chr7	hg19_knownGene	CDS	151046159	151046326	0.000000	+	0	gene_id "uc022aqc.1"; transcript_id "uc022aqc.1";
chr7	hg19_knownGene	exon	151046159	151046326	0.000000	+	.	gene_id "uc022aqc.1"; transcript_id "uc022aqc.1";
chr7	hg19_knownGene	CDS	151048510	151048568	0.000000	+	0	gene_id "uc022aqc.1"; transcript_id "uc022aqc.1";
chr7	hg19_knownGene	exon	151048510	151048568	0.000000	+	.	gene_id "uc022aqc.1"; transcript_id "uc022aqc.1";
chr7	hg19_knownGene	CDS	151049179	151049224	0.000000	+	1	gene_id "uc022aqc.1"; transcript_id "uc022aqc.1";
chr7	hg19_knownGene	stop_codon	151049225	151049227	0.000000	+	.	gene_id "uc022aqc.1"; transcript_id "uc022aqc.1";
chr7	hg19_knownGene	exon	151049179	151049229	0.000000	+	.	gene_id "uc022aqc.1"; transcript_id "uc022aqc.1";
chr7	hg19_knownGene	start_codon	151038863	151038865	0.000000	+	.	gene_id "uc003wjw.4"; transcript_id "uc003wjw.4";
chr7	hg19_knownGene	CDS	151038863	151038932	0.000000	+	0	gene_id "uc003wjw.4"; transcript_id "uc003wjw.4";
chr7	hg19_knownGene	exon	151038847	151038932	0.000000	+	.	gene_id "uc003wjw.4"; transcript_id "uc003wjw.4";
chr7	hg19_knownGene	CDS	151042434	151042552	0.000000	+	2	gene_id "uc003wjw.4"; transcript_id "uc003wjw.4";
chr7	hg19_knownGene	exon	151042434	151042552	0.000000	+	.	gene_id "uc003wjw.4"; transcript_id "uc003wjw.4";
chr7	hg19_knownGene	CDS	151046159	151046326	0.000000	+	0	gene_id "uc003wjw.4"; transcript_id "uc003wjw.4";
chr7	hg19_knownGene	exon	151046159	151046326	0.000000	+	.	gene_id "uc003wjw.4"; transcript_id "uc003wjw.4";
chr7	hg19_knownGene	CDS	151048510	151048568	0.000000	+	0	gene_id "uc003wjw.4"; transcript_id "uc003wjw.4";
chr7	hg19_knownGene	exon	151048510	151048568	0.000000	+	.	gene_id "uc003wjw.4"; transcript_id "uc003wjw.4";
chr7	hg19_knownGene	CDS	151049898	151049968	0.000000	+	1	gene_id "uc003wjw.4"; transcript_id "uc003wjw.4";
chr7	hg19_knownGene	exon	151049898	151049968	0.000000	+	.	gene_id "uc003wjw.4"; transcript_id "uc003wjw.4";
chr7	hg19_knownGene	CDS	151052854	151053036	0.000000	+	2	gene_id "uc003wjw.4"; transcript_id "uc003wjw.4";
chr7	hg19_knownGene	exon	151052854	151053036	0.000000	+	.	gene_id "uc003wjw.4"; transcript_id "uc003wjw.4";
chr7	hg19_knownGene	CDS	151053214	151053308	0.000000	+	2	gene_id "uc003wjw.4"; transcript_id "uc003wjw.4";
chr7	hg19_knownGene	exon	151053214	151053308	0.000000	+	.	gene_id "uc003wjw.4"; transcript_id "uc003wjw.4";
chr7	hg19_knownGene	CDS	151057227	151057333	0.000000	+	0	gene_id "uc003wjw.4"; transcript_id "uc003wjw.4";
chr7	hg19_knownGene	exon	151057227	151057333	0.000000	+	.	gene_id "uc003wjw.4"; transcript_id "uc003wjw.4";
chr7	hg19_knownGene	CDS	151064025	151064211	0.000000	+	1	gene_id "uc003wjw.4"; transcript_id "uc003wjw.4";
chr7	hg19_knownGene	exon	151064025	151064211	0.000000	+	.	gene_id "uc003wjw.4"; transcript_id "uc003wjw.4";
chr7	hg19_knownGene	CDS	151064947	151065054	0.000000	+	0	gene_id "uc003wjw.4"; transcript_id "uc003wjw.4";
chr7	hg19_knownGene	exon	151064947	151065054	0.000000	+	.	gene_id "uc003wjw.4"; transcript_id "uc003wjw.4";
chr7	hg19_knownGene	CDS	151065821	151065973	0.000000	+	0	gene_id "uc003wjw.4"; transcript_id "uc003wjw.4";
chr7	hg19_knownGene	exon	151065821	151065973	0.000000	+	.	gene_id "uc003wjw.4"; transcript_id "uc003wjw.4";
chr7	hg19_knownGene	CDS	151071183	151071287	0.000000	+	0	gene_id "uc003wjw.4"; transcript_id "uc003wjw.4";
chr7	hg19_knownGene	exon	151071183	151071287	0.000000	+	.	gene_id "uc003wjw.4"; transcript_id "uc003wjw.4";
chr7	hg19_knownGene	CDS	151072934	151073029	0.000000	+	0	gene_id "uc003wjw.4"; transcript_id "uc003wjw.4";
chr7	hg19_knownGene	exon	151072934	151073029	0.000000	+	.	gene_id "uc003wjw.4"; transcript_id "uc003wjw.4";
chr7	hg19_knownGene	CDS	151073720	151073897	0.000000	+	0	gene_id "uc003wjw.4"; transcript_id "uc003wjw.4";
chr7	hg19_knownGene	exon	151073720	151073897	0.000000	+	.	gene_id "uc003wjw.4"; transcript_id "uc003wjw.4";
chr7	hg19_knownGene	CDS	151074133	151074308	0.000000	+	2	gene_id "uc003wjw.4"; transcript_id "uc003wjw.4";
chr7	hg19_knownGene	stop_codon	151074309	151074311	0.000000	+	.	gene_id "uc003wjw.4"; transcript_id "uc003wjw.4";
chr7	hg19_knownGene	exon	151074133	151075548	0.000000	+	.	gene_id "uc003wjw.4"; transcript_id "uc003wjw.4";
chr7	hg19_knownGene	start_codon	151038863	151038865	0.000000	+	.	gene_id "uc003wjx.3"; transcript_id "uc003wjx.3";
chr7	hg19_knownGene	CDS	151038863	151038932	0.000000	+	0	gene_id "uc003wjx.3"; transcript_id "uc003wjx.3";
chr7	hg19_knownGene	exon	151038847	151038932	0.000000	+	.	gene_id "uc003wjx.3"; transcript_id "uc003wjx.3";
chr7	hg19_knownGene	CDS	151042434	151042552	0.000000	+	2	gene_id "uc003wjx.3"; transcript_id "uc003wjx.3";
chr7	hg19_knownGene	exon	151042434	151042552	0.000000	+	.	gene_id "uc003wjx.3"; transcript_id "uc003wjx.3";
chr7	hg19_knownGene	CDS	151046159	151046326	0.000000	+	0	gene_id "uc003wjx.3"; transcript_id "uc003wjx.3";
chr7	hg19_knownGene	exon	151046159	151046326	0.000000	+	.	gene_id "uc003wjx.3"; transcript_id "uc003wjx.3";
chr7	hg19_knownGene	CDS	151048510	151048568	0.000000	+	0	gene_id "uc003wjx.3"; transcript_id "uc003wjx.3";
chr7	hg19_knownGene	exon	151048510	151048568	0.000000	+	.	gene_id "uc003wjx.3"; transcript_id "uc003wjx.3";
chr7	hg19_knownGene	CDS	151049898	151049968	0.000000	+	1	gene_id "uc003wjx.3"; transcript_id "uc003wjx.3";
chr7	hg19_knownGene	exon	151049898	151049968	0.000000	+	.	gene_id "uc003wjx.3"; transcript_id "uc003wjx.3";
chr7	hg19_knownGene	CDS	151052854	151053036	0.000000	+	2	gene_id "uc003wjx.3"; transcript_id "uc003wjx.3";
chr7	hg19_knownGene	exon	151052854	151053036	0.000000	+	.	gene_id "uc003wjx.3"; transcript_id "uc003wjx.3";
chr7	hg19_knownGene	CDS	151053214	151053308	0.000000	+	2	gene_id "uc003wjx.3"; transcript_id "uc003wjx.3";
chr7	hg19_knownGene	exon	151053214	151053308	0.000000	+	.	gene_id "uc003wjx.3"; transcript_id "uc003wjx.3";
chr7	hg19_knownGene	CDS	151057227	151057333	0.000000	+	0	gene_id "uc003wjx.3"; transcript_id "uc003wjx.3";
chr7	hg19_knownGene	exon	151057227	151057333	0.000000	+	.	gene_id "uc003wjx.3"; transcript_id "uc003wjx.3";
chr7	hg19_knownGene	CDS	151064025	151064211	0.000000	+	1	gene_id "uc003wjx.3"; transcript_id "uc003wjx.3";
chr7	hg19_knownGene	exon	151064025	151064211	0.000000	+	.	gene_id "uc003wjx.3"; transcript_id "uc003wjx.3";
chr7	hg19_knownGene	CDS	151064947	151065054	0.000000	+	0	gene_id "uc003wjx.3"; transcript_id "uc003wjx.3";
chr7	hg19_knownGene	exon	151064947	151065054	0.000000	+	.	gene_id "uc003wjx.3"; transcript_id "uc003wjx.3";
chr7	hg19_knownGene	CDS	151065821	151065973	0.000000	+	0	gene_id "uc003wjx.3"; transcript_id "uc003wjx.3";
chr7	hg19_knownGene	exon	151065821	151065973	0.000000	+	.	gene_id "uc003wjx.3"; transcript_id "uc003wjx.3";
chr7	hg19_knownGene	CDS	151071183	151071329	0.000000	+	0	gene_id "uc003wjx.3"; transcript_id "uc003wjx.3";
chr7	hg19_knownGene	exon	151071183	151071329	0.000000	+	.	gene_id "uc003wjx.3"; transcript_id "uc003wjx.3";
chr7	hg19_knownGene	CDS	151072934	151073029	0.000000	+	0	gene_id "uc003wjx.3"; transcript_id "uc003wjx.3";
chr7	hg19_knownGene	exon	151072934	151073029	0.000000	+	.	gene_id "uc003wjx.3"; transcript_id "uc003wjx.3";
chr7	hg19_knownGene	CDS	151073720	151073897	0.000000	+	0	gene_id "uc003wjx.3"; transcript_id "uc003wjx.3";
chr7	hg19_knownGene	exon	151073720	151073897	0.000000	+	.	gene_id "uc003wjx.3"; transcript_id "uc003wjx.3";
chr7	hg19_knownGene	CDS	151074133	151074308	0.000000	+	2	gene_id "uc003wjx.3"; transcript_id "uc003wjx.3";
chr7	hg19_knownGene	stop_codon	151074309	151074311	0.000000	+	.	gene_id "uc003wjx.3"; transcript_id "uc003wjx.3";
chr7	hg19_knownGene	exon	151074133	151075548	0.000000	+	.	gene_id "uc003wjx.3"; transcript_id "uc003wjx.3";
chr7	hg19_knownGene	exon	151042434	151042552	0.000000	+	.	gene_id "uc003wjy.3"; transcript_id "uc003wjy.3";
chr7	hg19_knownGene	exon	151046159	151046326	0.000000	+	.	gene_id "uc003wjy.3"; transcript_id "uc003wjy.3";
chr7	hg19_knownGene	exon	151048510	151048568	0.000000	+	.	gene_id "uc003wjy.3"; transcript_id "uc003wjy.3";
chr7	hg19_knownGene	exon	151049898	151049968	0.000000	+	.	gene_id "uc003wjy.3"; transcript_id "uc003wjy.3";
chr7	hg19_knownGene	exon	151052854	151053036	0.000000	+	.	gene_id "uc003wjy.3"; transcript_id "uc003wjy.3";
chr7	hg19_knownGene	exon	151053214	151053308	0.000000	+	.	gene_id "uc003wjy.3"; transcript_id "uc003wjy.3";
chr7	hg19_knownGene	exon	151057227	151057985	0.000000	+	.	gene_id "uc003wjy.3"; transcript_id "uc003wjy.3";
chr7	hg19_knownGene	exon	151058131	151060541	0.000000	+	.	gene_id "uc003wjy.3"; transcript_id "uc003wjy.3";
